# Supplementary material for: Accurate modeling of replication rates in genome-wide association studies by accounting for Winner’s Curse and study-specific heterogeneity
Source: G3 (Bethesda). 2022 Oct 17;12(12):jkac261. doi: 10.1093/g3journal/jkac261 (PMC9713380; doi:10.1093/g3journal/jkac261)
Supplement: jkac261_Supplementary_Table_S1 [file jkac261_supplementary_table_s1.txt]

PMID	n1	n2	t	sigma g	sigma c1	sigma c2	num sig	num rep	rep wc	rep wcc	var exp g	var exp c1	is behavioral
22291609	4421	1309	5.00E-08	0.02299586	7.49E-07	4.89E-06	2	2	1	1	0.99996743	3.26E-05	0
25434496	554	1575	9.50E-05	0.035951022	2.07E-06	0.121890389	3	3	2	1	0.999942425	5.76E-05	0
22403646	631	4391	5.00E-08	0.05649778	3.38E-06	0.104364416	1	1	0	0	0.999940178	5.98E-05	0
20303062	2889	5129	5.00E-08	0.0243249	3.15E-06	2.53E-05	1	1	0	0	0.99987052	0.00012948	0
25245031	6748	1179	5.00E-08	0.021038671	3.94E-06	0.071463631	3	3	2	1	0.999812761	0.000187239	0
23437003	5878	1025	5.00E-08	0.021547281	5.84E-06	2.94E-05	5	5	2	2	0.999729042	0.000270958	0
21909108	29344.5	7592	4.00E-07	0.008530798	2.51E-06	5.98E-06	4	3	1	1	0.999705859	0.000294141	0
18327257	455	354	1.70E-07	0.059619056	1.89E-05	0.103850425	1	1	0	0	0.999683088	0.000316912	0
24603532	4484	824	5.00E-07	0.017297271	5.76E-06	0.025751943	1	1	0	0	0.99966711	0.00033289	0
19079260	73759	5586	1.00E-05	0.006609655	2.29E-06	0.017530186	27	11	5	8	0.999653657	0.000346343	0
18514160	4300	4158	1.00E-10	0.025733446	9.34E-06	2.90E-05	1	1	0	0	0.99963718	0.00036282	0
22492993	837	486	1.00E-07	0.045432295	1.96E-05	4.19E-05	1	1	0	0	0.999568775	0.000431225	0
21998597	8366	5429	5.00E-08	0.019430809	8.46E-06	0.052728987	3	3	2	2	0.999564798	0.000435202	0
22843503	3248	659	5.00E-05	0.018111358	1.14E-05	0.14325608	4	4	0	1	0.999370957	0.000629043	0
23028347	5388	568	5.00E-08	0.02374216	1.37E-05	0.060721447	7	4	2	2	0.9994233	0.0005767	0
18239089	1794.5	1455.5	8.00E-08	0.034922633	2.42E-05	0.023400379	2	2	1	1	0.99930752	0.00069248	0
23456168	6387	1871	1.00E-05	0.018266153	1.29E-05	0.012362545	13	6	5	5	0.999294274	0.000705726	0
19448622	15297	10040	1.60E-07	0.01017217	7.58E-06	0.018265419	1	1	0	0	0.999255384	0.000744616	0
20172861	5771	1894	5.00E-08	0.018947725	1.39E-05	3.26E-05	2	2	1	1	0.99926694	0.00073306	0
19305408	13071.5	15854	1.00E-07	0.017170427	1.31E-05	0.025275374	10	9	9	8	0.999237642	0.000762358	0
21196492	10122	2742	5.00E-08	0.01613084	1.47E-05	0.005339251	3	2	2	2	0.999089532	0.000910468	0
22494929	3706	3708.5	1.00E-07	0.025900426	2.49E-05	0.015377978	4	4	3	3	0.999039549	0.000960451	0
25010111	12597	2795	5.00E-08	0.011917224	1.21E-05	1.23E-05	1	1	0	0	0.998985693	0.001014307	0
20935629	77149.5	101358	1.40E-06	0.00660101	6.58E-06	0.00467261	16	15	15	14	0.999004176	0.000995824	0
20548946	10972	843	1.00E-06	0.017818668	1.80E-05	1.66E-05	12	6	3	3	0.998990843	0.001009157	0
20639394	8841	1096	1.00E-07	0.020117425	2.14E-05	0.058587392	5	2	2	2	0.998937376	0.001062624	0
22504419	10768	8321	1.00E-06	0.012348433	1.64E-05	3.49E-05	3	2	2	2	0.998673658	0.001326342	0
19305409	15854	12654.5	5.00E-08	0.01598811	2.03E-05	0.015985059	10	10	9	8	0.998731917	0.001268083	0
19862010	24167	9456	5.00E-08	0.012724282	3.73E-05	0.008132243	13	12	10	10	0.997077165	0.002922835	0
23776548	18722	3939	1.00E-06	0.009773842	7.60E-05	0.019429617	3	2	1	1	0.99228414	0.00771586	0
21931568	5098	3690.5	5.00E-08	0.023080989	0.000666202	0.017664502	4	4	3	3	0.971946071	0.028053929	0
18604267	4570	2008	5.00E-08	0.020898099	0.001000246	0.011238259	1	1	0	0	0.954323215	0.045676785	0
21060863	15358	6673	5.00E-08	0.014092132	0.000687223	0.023292978	5	4	4	3	0.953501151	0.046498849	0
19853236	5938	1517	5.50E-09	0.022523302	0.002406196	0.01584347	3	3	2	2	0.903479966	0.096520034	0
24047826	5143	1474	1.80E-07	0.023658508	0.002546414	0.016643117	2	1	1	1	0.902826881	0.097173119	0
19802338	6189	963.5	1.00E-07	0.022849517	0.002435968	0.016062255	6	4	3	3	0.903661409	0.096338591	0
22267201	38968	14435	5.00E-08	0.011114074	0.001220103	0.007797437	17	15	14	13	0.901079496	0.098920504	0
19448623	4714	6456	5.00E-08	0.018661959	0.002991469	7.18E-06	1	1	0	0	0.861847787	0.138152213	0
24929828	48128	26543.5	5.00E-07	0.006798634	0.001458731	0.001199332	6	5	4	4	0.823341829	0.176658171	0
25282103	252680	80009	5.00E-08	0.011332747	0.002381254	0.004859306	254	228	242	218	0.826363291	0.173636709	0
20045101	2495	881	8.30E-09	0.037803864	0.00906723	0.037328425	3	2	2	2	0.80654964	0.19345036	0
21307088	4445	9326	5.00E-08	0.01851378	0.005208659	2.27E-05	1	1	0	0	0.780433243	0.219566757	0
24963161	7437	2473	5.00E-06	0.015393186	0.006032136	0.033036605	7	3	3	3	0.718457627	0.281542373	0
23371916	1452	8830	1.00E-05	0.036018735	0.01482796	0.04356807	7	4	6	6	0.70837908	0.29162092	0
20139977	2917	2020	2.00E-05	0.016607387	0.008458363	0.050268745	3	1	1	1	0.662552966	0.337447034	0
21977987	11048	1182	5.00E-08	0.01588513	0.006450868	0.024809767	5	3	2	1	0.711189623	0.288810377	0
22504420	32961	50933	5.00E-06	0.013105601	0.005145511	0.005073089	79	67	78	73	0.71807137	0.28192863	0
24430505	14171	18146	5.00E-06	0.014177614	0.006836392	0.024274308	26	14	24	18	0.6746745	0.3253255	0
23263486	108920.5	21243.5	6.80E-05	0.009961344	0.004451765	5.11E-05	56	24	36	30	0.691130831	0.308869169	0
24068962	39400	21592.5	8.10E-06	0.008001011	0.004100989	0.008198473	14	6	11	9	0.661131301	0.338868699	0
19430483	33275	28204	1.00E-05	0.007363634	0.004291235	0.004799418	19	10	14	11	0.63180753	0.36819247	0
21909110	70895	41097	1.00E-05	0.006882909	0.003695836	0.005165556	59	34	46	35	0.650635685	0.349364315	0
19587794	3558	29527	1.00E-06	0.020072236	0.012338467	0.038524792	5	4	4	3	0.619308875	0.380691125	0
23722424	101069	25490	1.00E-06	0.003520712	0.002437333	0.005568341	4	1	1	1	0.590917323	0.409082677	1
24722205	2750	830	1.00E-05	0.019734422	0.014373481	1.42E-05	7	1	2	1	0.57858796	0.42141204	0
24144296	12531	8216	1.00E-05	0.010877034	0.007575657	0.012949966	15	5	9	6	0.589455164	0.410544836	0
25224454	2347	329	5.00E-08	0.027781951	0.018632126	0.130757642	3	1	1	1	0.598567348	0.401432652	0
21909109	12545	23625	5.00E-08	0.013870758	0.009173461	2.15E-05	9	9	8	8	0.601919206	0.398080794	0
23202124	26794	29378	1.00E-05	0.00820618	0.005899878	0.012856427	20	8	17	12	0.581748636	0.418251364	0
19430479	29136	34433	3.00E-06	0.007687518	0.005586469	7.67E-06	16	10	13	10	0.579141595	0.420858405	0
21572416	19251	10453	1.00E-05	0.008100274	0.006418976	0.016267035	13	5	6	5	0.557898927	0.442101073	0
21706003	35684	34254	1.00E-06	0.006492777	0.005195461	0.006394387	8	3	6	4	0.555496645	0.444503355	0
19343178	12611	4275	0.0001	0.010589718	0.008712988	0.00683424	30	6	11	7	0.548613132	0.451386868	0
23001564	9190	2237	5.00E-08	0.011240328	0.009680913	8.82E-06	2	0	0	0	0.537268702	0.462731298	0
21738478	8794	5998	5.00E-06	0.016300535	0.012352892	0.021074767	33	13	26	17	0.568886053	0.431113947	0
25249183	11349	11841	1.00E-05	0.008655287	0.008835203	0.006759422	9	2	5	3	0.494856748	0.505143252	0
24324648	1180	2474	1.00E-05	0.023625428	0.027229046	0.04136396	5	2	3	2	0.464569312	0.535430688	0
22341974	2185	1622	5.00E-08	0.023484479	0.024498898	0.039263497	4	1	2	1	0.489429475	0.510570525	0
22726844	6805	7373	0.0001	0.006876394	0.011017641	0.019195856	10	1	1	2	0.384284148	0.615715852	0
25281659	22259	17606	1.00E-06	0.005281662	0.006931603	0.004867218	3	1	1	0	0.432452911	0.567547089	0
23599027	18089	2850	1.00E-05	0.007162916	0.008605542	3.72E-05	17	2	2	1	0.454255958	0.545744042	0
22570627	11972	7482	1.00E-05	0.006613162	0.009500453	0.01686749	7	2	1	1	0.410408341	0.589591659	0
24952745	75322	12685	5.00E-08	0.006832781	0.006685006	0.008327403	34	10	20	11	0.505465946	0.494534054	0
22628180	4525	3212	6.09E-06	0.012764281	0.017652755	2.31E-05	13	1	5	2	0.419642499	0.580357501	1
23984888	994	4004	1.00E-05	0.013955433	0.033006729	4.05E-05	4	1	1	0	0.297163342	0.702836658	0
20031538	1642	3966	2.00E-05	0.015265986	0.027878581	0.031083434	10	2	4	3	0.353833334	0.646166666	0
21998595	20427	16436	1.00E-05	0.008691392	0.01074288	0.004253282	59	14	40	19	0.447219839	0.552780161	0
20010834	19536.5	21029.5	5.00E-05	0.005644124	0.009799755	0.006365064	30	6	14	7	0.365460258	0.634539742	0
19820697	4627	9316	1.00E-05	0.014641814	0.022466961	0.022322938	38	9	31	16	0.394564736	0.605435264	0
23572186	5866	715	5.00E-07	0.000199868	0.014681649	0.003901559	1	0	0	0	0.01343062	0.98656938	0
19772629	1297	747	1.00E-05	0.011772075	0.03444981	0.005689544	8	0	0	0	0.254686173	0.745313827	1
21750702	2154	982	3.50E-05	3.11E-05	0.025725419	1.60E-05	9	0	0	0	0.001207461	0.998792539	1
21665993	4289	2142	1.00E-06	1.40E-06	0.018299621	0.067670179	2	0	0	0	7.65E-05	0.999923502	0
25035420	6805	2285	0.0001	0.006919392	0.016731116	0.011893033	33	2	3	2	0.29256843	0.70743157	0
22911880	1914.5	285	1.00E-05	5.08E-07	0.027770394	9.78E-06	6	0	0	0	1.83E-05	0.999981707	1
23449627	10600.5	7421.5	1.00E-05	0.005868847	0.014137662	0.007999836	20	2	4	2	0.29334688	0.70665312	0
23474815	7280	19673	1.00E-05	0.004924126	0.016315112	0.006208277	12	2	3	1	0.231840992	0.768159008	0
18846228	1530	3890	0.0001	4.10E-07	0.033068317	0.002197859	21	0	0	0	1.24E-05	0.999987602	0
19557161	37713	47838	1.00E-05	0.002814675	0.007593747	0.004095231	25	5	5	3	0.270422836	0.729577164	0
20887962	979	3022	0.0001	0.012785503	0.044752743	0.02003159	32	4	6	5	0.222208772	0.777791228	0
23669352	13363.9	15445.2	5.00E-05	0.006844854	0.014731234	0.006741591	67	12	30	13	0.317242588	0.682757412	0
21124946	1934	3817	1.00E-05	0.008760723	0.032701925	0.020310349	9	1	1	1	0.211291932	0.788708068	0
24604477	928	3313	1.00E-06	9.20E-06	0.045817773	1.50E-05	5	0	0	0	0.000200755	0.999799245	0
23446634	4066	9692	5.00E-08	0.00514825	0.023241474	0.004229608	3	0	0	0	0.181342024	0.818657976	0
23372041	33533	38360	1.00E-05	9.18E-05	0.008123858	0.004240184	15	2	0	0	0.011173785	0.988826215	1
21947420	1627	1728	0.0001	2.36E-05	0.037459428	3.18E-05	41	0	1	1	0.000629618	0.999370382	0
22021425	8144	20436.5	5.00E-05	0.00752636	0.02024622	2.54E-05	84	15	47	15	0.270999669	0.729000331	0
23658558	4590	848	1.00E-05	0.003563737	0.02361934	3.62E-05	25	0	0	0	0.13110131	0.86889869	1
23118974	175	293	0.0001	0.029934877	0.12864473	0.046377069	63	3	8	6	0.188768768	0.811231232	0
25027320	363	515	5.00E-06	0.017525394	0.088945922	0.047127339	23	2	2	2	0.164602023	0.835397977	0
