# Supplementary material for: Accurate modeling of replication rates in genome-wide association studies by accounting for Winner’s Curse and study-specific heterogeneity
Source: G3 (Bethesda). 2022 Oct 17;12(12):jkac261. doi: 10.1093/g3journal/jkac261 (PMC9713380; doi:10.1093/g3journal/jkac261)
Supplement: jkac261_Supplementary_Table_S2 [file jkac261_supplementary_table_s2.txt]

PMID	n1	n2	t	sigma g	sigma c1	sigma c2	num sig	num rep	rep wc	rep wcc	var exp g	var exp c1	is behavioral	num cohorts	rep ancestry differs
21909108	29344.5	7592	4.00E-07	0.008530798	2.51E-06	5.98E-06	4	3	1	1	0.999705859	0.000294141	0	9	0
19079260	73759	5586	1.00E-05	0.006609655	2.29E-06	0.017530186	27	11	5	8	0.999653657	0.000346343	0	5	1
20935629	77149.5	101358	1.40E-06	0.00660101	6.58E-06	0.00467261	16	15	15	14	0.999004176	0.000995824	0	32	0
19862010	24167	9456	5.00E-08	0.012724282	3.73E-05	0.008132243	13	12	10	10	0.997077165	0.002922835	0	6	0
22267201	38968	14435	5.00E-08	0.011114074	0.001220103	0.007797437	17	15	14	13	0.901079496	0.098920504	0	22	0
24929828	48128	26543.5	5.00E-07	0.006798634	0.001458731	0.001199332	6	5	4	4	0.823341829	0.176658171	0	26	1
25282103	252680	80009	5.00E-08	0.011332747	0.002381254	0.004859306	254	228	242	218	0.826363291	0.173636709	0	79	0
22504420	32961	50933	5.00E-06	0.013105601	0.005145511	0.005073089	79	67	78	73	0.71807137	0.28192863	0	17	1
23263486	108920.5	21243.5	6.80E-05	0.009961344	0.004451765	5.11E-05	56	24	36	30	0.691130831	0.308869169	0	48	1
24068962	39400	21592.5	8.10E-06	0.008001011	0.004100989	0.008198473	14	6	11	9	0.661131301	0.338868699	0	17	1
19430483	33275	28204	1.00E-05	0.007363634	0.004291235	0.004799418	19	10	14	11	0.63180753	0.36819247	0	17	1
21909110	70895	41097	1.00E-05	0.006882909	0.003695836	0.005165556	59	34	46	35	0.650635685	0.349364315	0	35	0
23722424	101069	25490	1.00E-06	0.003520712	0.002437333	0.005568341	4	1	1	1	0.590917323	0.409082677	1	42	0
23202124	26794	29378	1.00E-05	0.00820618	0.005899878	0.012856427	20	8	17	12	0.581748636	0.418251364	0	43	0
19430479	29136	34433	3.00E-06	0.007687518	0.005586469	7.67E-06	16	10	13	10	0.579141595	0.420858405	0	6	0
21706003	35684	34254	1.00E-06	0.006492777	0.005195461	0.006394387	8	3	6	4	0.555496645	0.444503355	0	15	1
25281659	22259	17606	1.00E-06	0.005281662	0.006931603	0.004867218	3	1	1	0	0.432452911	0.567547089	0	22	1
24952745	75322	12685	5.00E-08	0.006832781	0.006685006	0.008327403	34	10	20	11	0.505465946	0.494534054	0	31	0
21998595	20427	16436	1.00E-05	0.008691392	0.01074288	0.004253282	59	14	40	19	0.447219839	0.552780161	0	9	0
19557161	37713	47838	1.00E-05	0.002814675	0.007593747	0.004095231	25	5	5	3	0.270422836	0.729577164	0	16	0
23372041	33533	38360	1.00E-05	9.18E-05	0.008123858	0.004240184	15	2	0	0	0.011173785	0.988826215	1	3	0
