# Supplementary material for: Accurate modeling of replication rates in genome-wide association studies by accounting for Winner’s Curse and study-specific heterogeneity
Source: G3 (Bethesda). 2022 Oct 17;12(12):jkac261. doi: 10.1093/g3journal/jkac261 (PMC9713380; doi:10.1093/g3journal/jkac261)
Supplement: jkac261_Supplementary_Table_S3 [file jkac261_supplementary_table_s3.txt]

beta.disc	se.disc	n.disc	beta.rep	se.rep	n.rep	rsid	chr	pos	file.tag	s1	s2	is.rep
-66.1	9.8342764199	1887.0	-74.5	12.4376513829	1248.0	rs1670533	4	1084399	18239089	-6.721389269295334	-5.989876843020934	1
92.8	16.9142767144	1702.0	82.9	18.2253258757	1663.0	rs1670533	4	1084399	18239089	5.486489405780771	4.548615512578096	1
-0.88	0.15	455.0	-0.99	0.18	354.0	rs6449213	4	9992591	18327257	-5.866666666666667	-5.5	1
0.351	0.0785892984	1530.0	0.101	0.0530676546	3890.0	rs2833584	21	31963876	18846228	4.46625694777802	1.9032308995242464	0
-0.394	0.0917428868	1530.0	-0.031	0.0597082085	3890.0	rs17519439	13	27068998	18846228	-4.294610882028621	-0.5191915949044091	0
0.208	0.0490036324	1530.0	0.031	0.0317359398	3890.0	rs849540	2	205721743	18846228	4.244583305624503	0.9768105244515242	0
0.239	0.0570410771	1530.0	0.027	0.03697548	3890.0	rs10793491	10	43783278	18846228	4.189962955660948	0.7302136442853481	0
0.229	0.0547794801	1530.0	0.014	0.0363393088	3890.0	rs157936	7	130900864	18846228	4.180397469672225	0.38525774051046346	0
-0.279	0.0669589808	1530.0	0.096	0.0432738192	3890.0	rs7735200	5	178975406	18846228	-4.166730088579843	2.2184314159171787	0
0.207	0.0501074764	1530.0	0.013	0.0326890486	3890.0	rs12515725	5	169164296	18846228	4.131120041798792	0.39768670416428087	0
-0.319	0.0780727391	1530.0	0.03	0.0511549509	3890.0	rs3907223	5	16381408	18846228	-4.085933242221804	0.5864535000462682	0
-0.303	0.0743545041	1530.0	0.019	0.0500858059	3890.0	rs7574303	2	127883801	18846228	-4.075072568468653	0.37934899236591896	0
0.22	0.0540333879	1530.0	-0.035	0.0343656004	3890.0	rs2277615	17	44857326	18846228	4.071556653215151	-1.018460308931486	0
0.198	0.0490124975	1530.0	-0.002	0.0421762754	3890.0	rs7229385	18	71690353	18846228	4.039785974995459	-0.04742002419682607	0
0.571	0.1422102496	1530.0	-0.064	0.1042863003	3890.0	rs4392995	9	27836573	18846228	4.015181758038346	-0.6136951815904049	0
-0.209	0.0522135878	1530.0	-0.01	0.0335888138	3890.0	rs1591000	6	78042009	18846228	-4.0027894807872215	-0.29771816473018764	0
0.196	0.0490390277	1530.0	0.02	0.0328619684	3890.0	rs6651173	8	132155393	18846228	3.996816600831586	0.6086062696110438	0
0.282	0.0706272803	1530.0	-0.051	0.0474480873	3890.0	rs3768513	1	159042427	18846228	3.992791436993787	-1.0748589227115168	0
0.558	0.1400522444	1530.0	-0.073	0.0835483276	3890.0	rs17123958	14	51475406	18846228	3.9842274744723767	-0.8737457959601336	0
0.253	0.0635999427	1530.0	0.032	0.039780836	3890.0	rs10479013	5	132909094	18846228	3.9779910053283745	0.8044074287428248	0
0.5	0.1272130876	1530.0	-0.187	0.086916659	3890.0	rs17411897	15	49990723	18846228	3.9304132100949025	-2.1514862875711778	0
0.222	0.0569526329	1530.0	-0.016	0.036801925	3890.0	rs1230658	1	113675829	18846228	3.897976067055541	-0.4347598665015485	0
-0.201	0.0515751193	1530.0	-0.032	0.0333598587	3890.0	rs1326099	13	59313920	18846228	-3.8972280186271915	-0.959236676862783	0
0.236	0.0605635926	1530.0	0.014	0.0412780646	3890.0	rs2931116	5	85308134	18846228	3.89673052519675	0.3391631883826259	0
-13.39	1.8660506139	4570.0	-10.99	2.7066657327	2008.0	rs281440	19	10289628	18604267	-7.175582430754774	-4.0603462286556775	1
0.25	0.04	4300.0	0.1252	0.0216	4158.0	rs4704397	5	77222617	18514160	6.25	5.796296296296296	1
0.0466	0.0087	70734.0	0.0062	0.0186829516	5586.0	rs2568958	1	72299433	19079260	5.356321839080461	0.33185334591350113	0
0.0429	0.0093	73759.0	0.0566	0.0227879458	5586.0	rs10913469	1	177944384	19079260	4.612903225806452	2.483769291745463	1
0.0633	0.01	73759.0	0.0915	0.0251200902	5586.0	rs4854344	2	638144	19079260	6.329999999999999	3.6425028441975895	1
0.0466	0.01	73759.0	0.0555	0.0171355524	11036.0	rs7647305	3	186116501	19079260	4.66	3.2388801192075953	1
0.0414	0.009	73759.0	0.0146	0.0146813658	11036.0	rs467650	5	98633749	19079260	4.6000000000000005	0.9944578862002063	0
0.0507	0.0113	70734.0	0.0189	0.0239485554	5586.0	rs867559	9	126703046	19079260	4.486725663716815	0.7891916520359302	0
0.049	0.0094	73759.0	0.0592	0.0203349934	5586.0	rs925946	11	27645655	19079260	5.212765957446808	2.911237728751857	1
0.0489	0.01	73759.0	0.0679	0.0189108312	5586.0	rs7138803	12	49853685	19079260	4.89	3.5905349311139747	1
0.0502	0.0111	73759.0	0.0051	0.0252608456	5586.0	rs7336332	13	27484267	19079260	4.5225225225225225	0.20189347897364132	0
0.0403	0.0087	73759.0	0.0142	0.0187976139	5586.0	rs4788102	16	28862077	19079260	4.6321839080459775	0.755415026372044	0
0.0892	0.0088	70734.0	0.1075	0.0192639369	5586.0	rs3751812	16	53784548	19079260	10.136363636363637	5.580375421599309	1
0.0425	0.0094	73759.0	0.025	0.0199431152	5586.0	rs29941	19	33818627	19079260	4.521276595744681	1.253565440969824	0
0.0423	0.0096	73759.0	0.0024	0.0212316966	5586.0	rs3766431	1	54264363	19079260	4.40625	0.1130385406882651	0
0.0414	0.0092	70734.0	0.0057	0.0194955178	5586.0	rs2568958	1	72299433	19079260	4.5	0.29237489655186283	0
0.0357	0.008	73759.0	0.0183	0.0187863046	5586.0	rs1973993	1	96478438	19079260	4.4625	0.9741138765523901	0
0.0487	0.0096	73759.0	0.0578	0.0230082322	5586.0	rs10913469	1	177944384	19079260	5.072916666666667	2.5121443271943336	1
0.0646	0.0105	73759.0	0.0791	0.0253412811	5586.0	rs4854344	2	638144	19079260	6.152380952380953	3.1213891550257893	1
0.0403	0.0079	73759.0	-0.0015	0.0199282948	5586.0	rs1047440	5	123346140	19079260	5.10126582278481	-0.07526986202552564	0
0.0588	0.0097	73759.0	0.0195	0.0217519012	5586.0	rs2844479	6	31605179	19079260	6.061855670103093	0.8964733620617953	0
0.0489	0.0101	73759.0	-0.0392	0.0252126741	5586.0	rs17069257	8	4185993	19079260	4.841584158415841	-1.5547735969823209	0
0.0399	0.0085	73759.0	-0.0057	0.0153285106	11036.0	rs6477693	9	109156085	19079260	4.694117647058823	-0.37185608887532756	0
0.0484	0.0101	73759.0	0.0543	0.0205070275	5586.0	rs925946	11	27645655	19079260	4.792079207920792	2.6478727840980367	1
0.0419	0.0093	73759.0	0.0789	0.0191251559	5586.0	rs7138803	12	49853685	19079260	4.505376344086022	4.125456566866469	1
0.0573	0.0123	73759.0	0.0191	0.0252841145	5586.0	rs7336332	13	27484267	19079260	4.658536585365853	0.7554150255093964	0
0.0409	0.0092	73759.0	0.0111	0.0190446285	5586.0	rs4788102	16	28862077	19079260	4.445652173913043	0.5828415083024592	0
0.0806	0.0088	70734.0	0.0955	0.01944945	5586.0	rs3751812	16	53784548	19079260	9.159090909090908	4.910164554781755	1
0.0351	0.0077	73759.0	0.0305	0.0185426834	5586.0	rs1350341	18	60175300	19079260	4.558441558441558	1.6448536245838077	0
0.21	0.02	13241.0	0.16	0.01	15854.0	rs12143842	1	162064100	19305408	10.5	16.0	1
-0.12	0.02	13440.0	-0.09	0.01	15854.0	rs37062	16	58533334	19305408	-6.0	-9.0	1
0.09	0.01	12707.0	0.08	0.01	15854.0	rs11756438	6	118672469	19305408	9.0	8.0	1
0.12	0.02	13211.0	0.08	0.02	15854.0	rs12576239	11	2481089	19305408	6.0	4.0	1
0.12	0.02	6480.0	0.08	0.01	15854.0	rs846111	1	6219310	19305408	6.0	8.0	1
0.08	0.01	10543.0	0.07	0.01	15854.0	rs8049607	16	11597897	19305408	8.0	7.000000000000001	1
0.48	0.09	7644.0	-0.06	0.04	15854.0	rs1805128	21	34449382	19305408	5.333333333333333	-1.5	0
-0.08	0.01	13491.0	-0.06	0.01	15854.0	rs12053903	3	38551902	19305408	-8.0	-6.0	1
-0.07	0.01	13488.0	-0.05	0.01	15854.0	rs2074518	17	34997363	19305408	-7.000000000000001	-5.0	1
-0.084	0.01575	12932.0	-0.08	0.01	15854.0	rs2968864	7	150925074	19305408	-5.333333333333334	-8.0	1
1.4893	0.2523	8624.0	2.14	0.368	6192.0	rs846111	1	6219310	19305409	5.902893380895759	5.815217391304349	1
2.8793	0.2315	15854.0	3.771	0.263	12709.0	rs12143842	1	162064100	19305409	12.437580993520518	14.338403041825094	1
2.0469	0.2915	15854.0	1.405	0.342	13602.0	rs10919071	1	169130245	19305409	7.021955403087479	4.1081871345029235	1
-1.2696	0.2306	15854.0	-1.387	0.268	12894.0	rs11129795	3	38547672	19305409	-5.5056374674761495	-5.175373134328358	1
1.6426	0.1997	15854.0	1.386	0.228	12619.0	rs11970286	6	118359211	19305409	8.225338007010517	6.078947368421052	1
-1.3491	0.2289	15854.0	-1.403	0.263	12802.0	rs2968863	7	150926049	19305409	-5.8938401048492794	-5.334600760456274	1
1.4412	0.2503	15854.0	1.877	0.298	12690.0	rs12296050	11	2468112	19305409	5.7578905313623645	6.298657718120806	1
1.2469	0.2248	15854.0	1.456	0.263	10078.0	rs8049607	16	11597897	19305409	5.54670818505338	5.536121673003802	1
1.6639	0.2344	15854.0	1.982	0.263	12506.0	rs7188697	16	58588274	19305409	7.098549488054608	7.536121673003802	1
-1.1555	0.2093	15854.0	-1.024	0.248	12440.0	rs17779747	17	70498851	19305409	-5.520783564261825	-4.129032258064516	1
-0.0535	0.0131	12611.0	-0.069	0.0283	4275.0	rs10472828	5	32888712	19343178	-4.083969465648854	-2.4381625441696118	1
0.0671	0.0166	12611.0	0.0446	0.0365	4275.0	rs11809207	1	26194649	19343178	4.042168674698796	1.2219178082191782	0
0.0622	0.0141	12611.0	0.0779	0.0315	4275.0	rs1182179	7	2834014	19343178	4.411347517730497	2.473015873015873	1
0.084	0.0178	12611.0	0.149	0.0393	4275.0	rs12189801	6	142320469	19343178	4.719101123595506	3.7913486005089054	1
0.0579	0.0142	12611.0	0.0148	0.033	4275.0	rs12325866	17	63678614	19343178	4.077464788732394	0.4484848484848485	0
-0.0663	0.0169	12611.0	-0.105	0.076	840.0	rs1402078	X	93262662	19343178	-3.9230769230769234	-1.381578947368421	0
0.0529	0.0132	12611.0	0.0288	0.0331	3134.0	rs1523632	7	17030344	19343178	4.007575757575758	0.8700906344410877	0
-0.0703	0.0135	12611.0	-0.0433	0.0309	4275.0	rs2282978	7	92635096	19343178	-5.207407407407407	-1.401294498381877	0
0.0567	0.0136	12611.0	0.042	0.0306	4275.0	rs2714357	6	7225762	19343178	4.169117647058823	1.3725490196078434	0
-0.0985	0.0161	12611.0	-0.0293	0.0455	3435.0	rs3118914	13	50542765	19343178	-6.118012422360249	-0.643956043956044	0
0.0458	0.0113	12611.0	-0.069	0.05	840.0	rs3125945	X	71038886	19343178	4.053097345132744	-1.3800000000000001	0
-0.0724	0.0169	12611.0	0.019	0.0347	4275.0	rs3752556	16	739761	19343178	-4.284023668639054	0.547550432276657	0
-0.0846	0.0149	12611.0	-0.0096	0.0324	4275.0	rs4711269	6	31387042	19343178	-5.677852348993288	-0.2962962962962963	0
0.0575	0.0128	12611.0	0.047	0.0289	4275.0	rs4842838	15	83913372	19343178	4.4921875	1.6262975778546713	0
-0.087	0.0133	12611.0	-0.1056	0.0304	4275.0	rs4911494	20	35384111	19343178	-6.541353383458646	-3.473684210526316	1
0.0706	0.0132	12611.0	0.0485	0.0289	4275.0	rs6763931	3	141383991	19343178	5.348484848484849	1.6782006920415227	0
0.1036	0.0189	12611.0	0.0578	0.0424	4275.0	rs6854334	4	17859587	19343178	5.481481481481481	1.3632075471698113	0
-0.0579	0.0141	12611.0	-0.0107	0.0339	3134.0	rs7086883	10	103809082	19343178	-4.1063829787234045	-0.31563421828908556	0
0.074	0.0149	12611.0	0.0607	0.033	4275.0	rs710841	4	81228677	19343178	4.966442953020134	1.8393939393939391	0
0.064	0.0135	12611.0	-0.0485	0.031	4275.0	rs742106	6	15524249	19343178	4.7407407407407405	-1.5645161290322582	0
-0.0942	0.0211	12611.0	-0.0212	0.0459	4275.0	rs7533282	1	57167823	19343178	-4.464454976303318	-0.46187363834422657	0
0.0553	0.0133	12611.0	-0.0216	0.0294	4275.0	rs753628	3	194838744	19343178	4.157894736842105	-0.7346938775510204	0
-0.0642	0.0146	12611.0	-0.0077	0.032	4275.0	rs7596521	2	46691526	19343178	-4.397260273972602	-0.240625	0
0.0843	0.017	12611.0	0.0571	0.0381	4275.0	rs7742369	6	34197944	19343178	4.958823529411764	1.4986876640419946	0
-0.0844	0.0191	12611.0	-0.04	0.0414	4275.0	rs7815788	8	56266461	19343178	-4.4188481675392675	-0.9661835748792271	0
0.0687	0.0142	12611.0	0.0856	0.0317	4275.0	rs849141	7	28145472	19343178	4.838028169014084	2.7003154574132493	1
-0.0787	0.0129	12611.0	-0.0886	0.0296	4275.0	rs8756	12	65965972	19343178	-6.10077519379845	-2.993243243243243	1
0.055	0.0131	12611.0	0.0184	0.0377	3435.0	rs910316	14	75159339	19343178	4.198473282442748	0.4880636604774536	0
0.0704	0.0148	12611.0	0.067	0.046	2294.0	rs9358913	6	26239176	19343178	4.756756756756757	1.4565217391304348	0
-0.0824	0.0154	12611.0	-0.0074	0.035	4275.0	rs955748	4	183294522	19343178	-5.35064935064935	-0.2114285714285714	0
0.5	0.09	29136.0	0.45	0.09	34433.0	rs3184504	12	111446804	19430479	5.555555555555555	5.0	1
-0.48	0.09	29136.0	-0.23	0.09	34433.0	rs2384550	12	114914926	19430479	-5.333333333333333	-2.555555555555556	1
-0.5	0.1	29136.0	-0.17	0.09	34433.0	rs11024074	11	16895672	19430479	-5.0	-1.888888888888889	0
0.6	0.12	29136.0	0.4	0.11	34433.0	rs9815354	3	41871159	19430479	5.0	3.6363636363636367	1
0.45	0.09	29136.0	0.35	0.09	34433.0	rs6495122	15	74833304	19430479	5.0	3.888888888888889	1
0.46	0.09	29136.0	0.28	0.09	34433.0	rs11014166	10	18419869	19430479	5.111111111111112	3.1111111111111116	1
0.59	0.12	29136.0	0.11	0.11	34433.0	rs13423988	2	68684134	19430479	4.916666666666667	1.0	0
0.57	0.12	29136.0	0.06	0.11	34433.0	rs7016759	8	48499856	19430479	4.75	0.5454545454545454	0
1.26	0.19	29136.0	0.5	0.17	34433.0	rs2681492	12	89619312	19430479	6.631578947368421	2.941176470588235	1
0.75	0.15	29136.0	0.45	0.13	34433.0	rs3184504	12	111446804	19430479	5.0	3.4615384615384617	1
-0.96	0.19	29136.0	-0.23	0.16	34433.0	rs7571613	2	189940936	19430479	-5.052631578947368	-1.4375	0
-0.71	0.15	29136.0	-0.36	0.13	34433.0	rs448378	3	169383111	19430479	-4.733333333333333	-2.769230769230769	1
-0.84	0.18	29136.0	-0.29	0.15	34433.0	rs12046278	1	10739520	19430479	-4.666666666666667	-1.9333333333333333	0
-1.08	0.23	29136.0	-0.06	0.19	34433.0	rs2736376	8	11260256	19430479	-4.695652173913044	-0.3157894736842105	0
1.2	0.25	29136.0	0.94	0.21	34433.0	rs1004467	10	102834750	19430479	4.8	4.476190476190476	1
0.74	0.16	29136.0	0.33	0.13	34433.0	rs11014166	10	18419869	19430479	4.625	2.5384615384615383	1
0.65	0.11	26106.0	0.36	0.12	22009.0	rs16998073	4	80263187	19430483	5.909090909090909	3.0	1
0.48	0.09	34126.0	0.43	0.09	29046.0	rs1378942	15	74785026	19430483	5.333333333333333	4.777777777777778	1
-0.46	0.09	30853.0	-0.5	0.09	29119.0	rs653178	12	111569952	19430483	-5.111111111111112	-5.555555555555555	1
-0.51	0.1	28918.0	-0.01	0.11	26129.0	rs7246865	19	17108295	19430483	-5.1	-0.09090909090909091	0
-0.51	0.11	32718.0	-0.44	0.12	27651.0	rs1530440	10	61764833	19430483	-4.636363636363637	-3.666666666666667	1
0.58	0.12	33584.0	0.12	0.13	28265.0	rs16916925	10	18179282	19430483	4.833333333333333	0.923076923076923	0
-0.41	0.09	33922.0	-0.22	0.09	28829.0	rs6544619	2	42957589	19430483	-4.555555555555555	-2.4444444444444446	1
-0.45	0.1	26277.0	-0.13	0.1	25718.0	rs13231835	7	18525435	19430483	-4.5	-1.3	0
0.4	0.09	34052.0	0.29	0.09	28637.0	rs16948048	17	49363104	19430483	4.444444444444445	3.2222222222222223	1
0.8	0.16	34076.0	0.18	0.19	28856.0	rs7112413	11	10243953	19430483	5.0	0.9473684210526315	0
1.17	0.23	33123.0	1.05	0.27	28204.0	rs11191548	10	103086421	19430483	5.08695652173913	3.888888888888889	1
0.68	0.15	33826.0	0.07	0.17	28692.0	rs12725199	1	96828236	19430483	4.533333333333334	0.411764705882353	0
0.68	0.15	32120.0	0.5	0.17	27693.0	rs12946454	17	45130754	19430483	4.533333333333334	2.941176470588235	1
0.6	0.13	30563.0	0.14	0.15	27285.0	rs12676935	8	67972501	19430483	4.615384615384615	0.9333333333333335	0
0.58	0.13	33920.0	0.36	0.15	28796.0	rs932764	10	94136183	19430483	4.461538461538461	2.4	1
0.58	0.13	33288.0	0.12	0.15	28105.0	rs6930230	6	111742279	19430483	4.461538461538461	0.8	0
-0.8	0.18	33275.0	-0.12	0.21	27646.0	rs11581614	1	109786381	19430483	-4.444444444444445	-0.5714285714285714	0
-0.57	0.13	32321.0	-0.21	0.15	28013.0	rs3121685	5	66366305	19430483	-4.384615384615384	-1.4	0
-0.79	0.18	34158.0	-0.85	0.2	29064.0	rs17367504	1	11802721	19430483	-4.388888888888889	-4.25	1
0.22	0.038858524	4714.0	0.1	0.0250610032	6456.0	rs314276	6	104960124	19448623	5.661563470604288	3.9902632469238104	1
1.1	0.1965869071	15297.0	1.2141	0.2449	10040.0	rs314280	6	104952962	19448622	5.595489629634648	4.957533687219273	1
-4.53	0.9225760063	1297.0	-1.57	0.8010351274	747.0	rs17565841	15	27752101	19772629	-4.910164549116781	-1.9599639844708263	0
-2.05	0.4482496366	1297.0	-0.62	0.5620714768	747.0	rs10918270	1	161945711	19772629	-4.573344477308161	-1.1030625562602823	0
-3.13	0.6144100888	1297.0	-0.42	0.5559857632	747.0	rs12261736	10	51308844	19772629	-5.094317390056502	-0.7554150264256262	0
2.46	0.5485257473	1297.0	0.5	0.5695433536	747.0	rs4771006	13	26708547	19772629	4.4847484591358215	0.8778962950573883	0
2.2	0.4748304868	1297.0	0.02	0.7978009969	747.0	rs1420143	7	29508708	19772629	4.633232408530345	0.025068908258718173	0
2.6	0.5862234066	1297.0	-0.31	0.8045251343	747.0	rs6936388	6	42199748	19772629	4.435169204654545	-0.385320466426104	0
2.44	0.4971453859	1297.0	-0.69	0.6657446653	747.0	rs10147486	14	47515816	19772629	4.908021011967718	-1.03643338950237	0
-2.67	0.53493966	1297.0	0.68	0.5071769137	747.0	rs7076519	10	126060270	19772629	-4.991217140265875	1.340755033661147	0
0.15	0.0289002831	3558.0	0.18	0.0092930301	29527.0	rs12143842	1	162064100	19587794	5.190260575682734	19.369355104101082	1
0.12	0.0241024904	3558.0	0.09	0.0079876127	29527.0	rs11153730	6	118346359	19587794	4.9787386286024615	11.267446655244061	1
0.18	0.0319704409	3558.0	0.01	0.0092565222	29527.0	rs885170	13	34623652	19587794	5.6302007395837945	1.0803193449911457	0
0.13	0.0260950577	3558.0	0.023	0.0085434618	29527.0	rs6038729	20	7157110	19587794	4.981786263687779	2.6921171462369036	1
0.4	0.077320143	3558.0	0.053	0.0245703355	29527.0	rs2832357	21	29491574	19587794	5.173296174581571	2.15707270256851	1
0.036	0.008	37663.0	0.001	0.006	56244.0	rs6699397	1	90746659	19557161	4.5	0.16666666666666666	0
0.038	0.008	37698.0	0.014	0.006	55323.0	rs2605100	1	219470882	19557161	4.75	2.3333333333333335	1
0.036	0.008	38511.0	0.018	0.006	51135.0	rs6429082	1	235436814	19557161	4.5	2.9999999999999996	1
0.033	0.007	37703.0	0.004	0.006	46000.0	rs805412	2	53893683	19557161	4.714285714285714	0.6666666666666666	0
0.046	0.011	24513.0	0.001	0.009	37820.0	rs12993133	2	10706076	19557161	4.181818181818182	0.11111111111111112	0
0.045	0.011	25432.0	0.004	0.009	37634.0	rs12993133	2	10706076	19557161	4.090909090909091	0.4444444444444445	0
0.04	0.009	34451.0	0.016	0.008	36169.0	rs13116494	4	182904549	19557161	4.444444444444445	2.0	1
0.034	0.008	36911.0	0.005	0.006	51656.0	rs6892723	5	157740309	19557161	4.25	0.8333333333333334	0
0.043	0.01	37725.0	0.012	0.008	55575.0	rs987237	6	50835337	19557161	4.3	1.5	0
0.038	0.01	38635.0	0.033	0.008	55385.0	rs987237	6	50835337	19557161	3.8	4.125	1
0.051	0.012	37553.0	-0.005	0.01	43704.0	rs1328884	6	8590185	19557161	4.25	-0.5	0
0.031	0.008	38626.0	-0.002	0.006	63849.0	rs3761987	6	14475296	19557161	3.875	-0.3333333333333333	0
0.038	0.008	38364.0	0.018	0.007	45789.0	rs2245667	8	17603819	19557161	4.75	2.571428571428571	1
0.043	0.01	38628.0	-0.015	0.009	39293.0	rs4737325	8	71705402	19557161	4.3	-1.6666666666666667	0
0.063	0.015	37547.0	-0.026	0.012	35678.0	rs12414558	10	11684554	19557161	4.2	-2.1666666666666665	0
0.066	0.015	38457.0	-0.022	0.012	35491.0	rs12414558	10	11684554	19557161	4.4	-1.8333333333333333	0
0.054	0.011	37506.0	-0.006	0.009	51857.0	rs17321467	10	6996299	19557161	4.909090909090909	-0.6666666666666667	0
0.033	0.008	37654.0	-0.001	0.006	51478.0	rs608501	11	125421749	19557161	4.125	-0.16666666666666666	0
0.038	0.009	37713.0	-0.005	0.007	48021.0	rs6487924	12	30632284	19557161	4.222222222222222	-0.7142857142857143	0
0.037	0.009	38623.0	0.001	0.007	47838.0	rs6487924	12	30632284	19557161	4.111111111111112	0.14285714285714285	0
0.073	0.018	37722.0	-0.002	0.015	45852.0	rs8014476	14	42123838	19557161	4.055555555555555	-0.13333333333333333	0
0.033	0.008	38536.0	-0.001	0.007	39527.0	rs2414500	15	57304152	19557161	4.125	-0.14285714285714285	0
0.103	0.023	34107.0	0.005	0.023	35617.0	rs7194591	16	14169773	19557161	4.478260869565217	0.2173913043478261	0
0.039	0.008	37718.0	0.003	0.006	56821.0	rs406796	8	67585606	19557161	4.875	0.5	0
0.07	0.016	37714.0	0.001	0.013	51742.0	rs16998899	20	17280660	19557161	4.375	0.07692307692307693	0
-5.64	0.7982412007	6166.0	-1.2622	1.6118	964.0	rs11668477	19	11084354	19802338	-7.065533569369917	-0.7830996401538652	0
-4.49	0.8024320118	6201.0	-3.5917	1.6017	964.0	rs312985	2	21155933	19802338	-5.595489628994385	-2.2424299182119	1
-6.79	0.7616799769	6194.0	-5.0495	1.589	962.0	rs646776	1	109275908	19802338	-8.914505049266184	-3.1777847702957835	1
3.83	0.6526472153	5950.0	1.5264	1.2892	962.0	rs6859	19	44878777	19802338	5.868407786340554	1.183990071362085	0
-1.55	0.2748202196	6184.0	-1.6232	0.5045	963.0	rs415799	15	58398555	19802338	-5.640050802142652	-3.217443012884044	1
-3.58	0.3506577138	6216.0	-2.7746	0.6299	964.0	rs7499892	16	56972678	19802338	-10.209386131006026	-4.404826162882997	1
0.179	0.04	4627.0	-0.002	0.039	9316.0	rs11102093	1	110358507	19820697	4.475	-0.05128205128205128	0
-0.161	0.035	4627.0	0.028	0.026	9316.0	rs17619532	2	19675151	19820697	-4.6	1.076923076923077	0
-0.115	0.023	4627.0	-0.021	0.019	9316.0	rs6745913	2	46886074	19820697	-5.0	-1.105263157894737	0
0.1	0.022	4627.0	-0.005	0.015	9316.0	rs4713491	6	11415038	19820697	4.545454545454546	-0.33333333333333337	0
-0.115	0.026	4627.0	0.024	0.021	9316.0	rs7799305	7	25432262	19820697	-4.423076923076923	1.1428571428571428	0
-0.135	0.029	4627.0	-0.005	0.028	9316.0	rs12541432	8	14262853	19820697	-4.655172413793103	-0.17857142857142858	0
-0.106	0.024	4627.0	-0.028	0.022	9316.0	rs1890592	9	35635686	19820697	-4.416666666666666	-1.272727272727273	0
-0.112	0.024	4627.0	0.006	0.022	9316.0	rs4526676	10	29298213	19820697	-4.666666666666667	0.27272727272727276	0
-0.097	0.021	4627.0	-0.002	0.02	9316.0	rs3780880	10	99848765	19820697	-4.619047619047619	-0.1	0
0.095	0.022	4627.0	-0.006	0.02	9316.0	rs17126047	14	89566702	19820697	4.318181818181818	-0.3	0
-0.129	0.027	4627.0	0.023	0.02	9316.0	rs739172	22	44765860	19820697	-4.777777777777778	1.15	0
0.18	0.038	4627.0	-0.002	0.035	9316.0	rs790003	3	194620598	19820697	4.7368421052631575	-0.05714285714285714	0
0.252	0.049	4627.0	0.01	0.034	9316.0	rs1398200	4	43348353	19820697	5.142857142857142	0.29411764705882354	0
-0.194	0.044	4627.0	-0.05	0.038	9316.0	rs10033229	4	110108919	19820697	-4.409090909090909	-1.3157894736842106	0
0.572	0.114	4627.0	-0.02	0.087	9316.0	rs13120225	4	153045328	19820697	5.017543859649122	-0.2298850574712644	0
0.326	0.069	4627.0	-0.037	0.045	9316.0	rs17281347	5	163998792	19820697	4.72463768115942	-0.8222222222222222	0
0.192	0.043	4627.0	-0.025	0.035	9316.0	rs1056968	12	6419463	19820697	4.465116279069768	-0.7142857142857143	0
0.217	0.047	4627.0	0.039	0.029	9316.0	rs1322707	13	101854184	19820697	4.617021276595745	1.3448275862068966	0
0.192	0.04	4627.0	0.111	0.027	9316.0	rs5756506	22	37071352	19820697	4.8	4.111111111111112	1
0.094	0.023	4627.0	-0.007	0.021	9316.0	rs847426	7	16995788	19820697	4.086956521739131	-0.3333333333333333	0
0.152	0.045	4627.0	-0.046	0.04	9316.0	rs17127683	14	91879086	19820697	3.3777777777777778	-1.15	0
-0.14	0.028	4627.0	0.02	0.019	9316.0	rs1457852	15	94981001	19820697	-5.0	1.0526315789473684	0
-0.483	0.1	4627.0	0.113	0.066	9316.0	rs972614	3	21616723	19820697	-4.829999999999999	1.7121212121212122	0
-0.448	0.096	4627.0	-0.004	0.064	9316.0	rs1498854	3	69511084	19820697	-4.666666666666667	-0.0625	0
-0.6	0.13	4627.0	0.005	0.093	9316.0	rs16864828	3	189837084	19820697	-4.615384615384615	0.053763440860215055	0
0.561	0.126	4627.0	0.056	0.083	9316.0	rs6835535	4	7399702	19820697	4.4523809523809526	0.6746987951807228	0
0.425	0.095	4627.0	0.019	0.064	9316.0	rs1126287	6	50300120	19820697	4.473684210526316	0.296875	0
-0.571	0.126	4627.0	-0.088	0.105	9316.0	rs3003529	9	31481259	19820697	-4.531746031746032	-0.8380952380952381	0
0.434	0.096	4627.0	-0.124	0.081	9316.0	rs7335163	13	53415840	19820697	4.520833333333333	-1.5308641975308641	0
0.446	0.099	4627.0	0.146	0.068	9316.0	rs4813669	20	4112213	19820697	4.505050505050505	2.1470588235294117	1
0.645	0.138	4627.0	0.211	0.113	9316.0	rs6118986	20	30295239	19820697	4.673913043478261	1.8672566371681414	0
0.591	0.117	4627.0	0.569	0.078	9316.0	rs11970772	6	41957552	19820697	5.051282051282051	7.294871794871794	1
1.319	0.201	4627.0	1.494	0.197	9316.0	rs1800562	6	26092913	19820697	6.5621890547263675	7.583756345177664	1
0.549	0.111	4627.0	0.301	0.071	9316.0	rs9609565	22	32471541	19820697	4.9459459459459465	4.23943661971831	1
0.909	0.109	4627.0	0.777	0.072	9316.0	rs9402686	6	135106679	19820697	8.339449541284404	10.791666666666668	1
7.479	1.251	4627.0	3.467	0.809	9316.0	rs11066301	12	112433568	19820697	5.978417266187051	4.285537700865266	1
6.908	1.342	4627.0	4.38	1.138	9316.0	rs210135	6	33572915	19820697	5.147540983606557	3.848857644991213	1
6.951	1.389	4627.0	5.979	0.895	9316.0	rs385893	9	4763176	19820697	5.004319654427645	6.680446927374302	1
-0.17	0.02	4225.0	-0.12	0.04	1517.0	rs7023923	9	111163254	19853236	-8.5	-3.0	1
0.13	0.02	5946.0	0.17	0.05	1542.0	rs12661667	6	41824807	19853236	6.5	3.4	1
-0.11	0.02	5938.0	-0.15	0.04	1405.0	rs592423	6	139519556	19853236	-5.5	-3.75	1
0.3747	0.0608	24167.0	0.1167	0.1004	9456.0	rs1800562	6	26092913	19862010	6.16282894736842	1.1623505976095616	0
0.2172	0.0328	24167.0	0.2147	0.0527	9456.0	rs9483788	6	135114363	19862010	6.621951219512194	4.074003795066414	1
-0.1592	0.0286	24167.0	-0.1269	0.0478	9456.0	rs7385804	7	100638347	19862010	-5.566433566433567	-2.6548117154811717	1
0.1691	0.0299	24167.0	0.2727	0.0493	9456.0	rs10224002	7	151717955	19862010	5.65551839464883	5.531440162271806	1
0.337	0.0513	24167.0	0.3094	0.096	9456.0	rs16926246	10	69333636	19862010	6.569200779727096	3.222916666666667	1
-0.1809	0.0288	24167.0	-0.1438	0.0465	9456.0	rs11065987	12	111634620	19862010	-6.28125	-3.09247311827957	1
-0.162	0.0279	24167.0	-0.2082	0.0467	9456.0	rs2413450	22	37074184	19862010	-5.806451612903226	-4.458244111349036	1
0.0681162521	0.011	24167.0	0.0537	0.0152	9456.0	rs10495928	2	46126027	19862010	6.192386554545455	3.5328947368421053	1
0.1825953915	0.0224	24167.0	0.1167	0.0322	9456.0	rs1800562	6	26092913	19862010	8.151579977678573	3.624223602484472	1
0.0601251709	0.011	24167.0	0.0964	0.0164	9456.0	rs10224002	7	151717955	19862010	5.465924627272727	5.878048780487805	1
0.1171922458	0.0192	24167.0	0.0863	0.0329	9456.0	rs16926246	10	69333636	19862010	6.103762802083334	2.623100303951368	1
0.0687153446	0.0107	24167.0	0.0427	0.0151	9456.0	rs11065987	12	111634620	19862010	6.421994822429907	2.827814569536424	1
-0.0699	0.0116	24167.0	-0.0479	0.0206	9456.0	rs6013509	20	52701812	19862010	-6.025862068965518	-2.325242718446602	1
0.37	0.03	2495.0	0.3	0.05	959.0	rs2524054	6	31284619	20045101	12.333333333333334	5.999999999999999	1
-0.31	0.03	2497.0	-0.35	0.06	881.0	rs2524054	6	31284619	20045101	-10.333333333333334	-5.833333333333333	1
-0.24	0.03	2474.0	-0.08	0.07	584.0	rs1838149	17	35492283	20045101	-8.0	-1.1428571428571428	0
0.059	0.013	18724.0	0.0116	0.0155	22090.0	rs897496	1	18085887	20010834	4.538461538461538	0.7483870967741935	0
0.057	0.013	18963.0	0.0174	0.0164	20074.0	rs2345493	2	18110935	20010834	4.384615384615385	1.0609756097560974	0
-0.047	0.011	20212.0	0.01	0.0126	22092.0	rs1531133	2	46616492	20010834	-4.272727272727273	0.7936507936507936	0
0.088	0.019	19115.0	-0.0226	0.0252	19072.0	rs7569940	2	67035282	20010834	4.631578947368421	-0.8968253968253967	0
0.054	0.011	19918.0	0.0081	0.0126	22016.0	rs955027	3	26905924	20010834	4.909090909090909	0.6428571428571428	0
0.045	0.011	18792.0	-0.014	0.051	831.0	rs3995090	5	148466252	20010834	4.090909090909091	-0.27450980392156865	0
-0.108	0.023	19665.0	-0.0078	0.0255	21008.0	rs16889761	6	24875111	20010834	-4.695652173913044	-0.3058823529411765	0
-0.063	0.014	19334.0	-0.0328	0.019	19523.0	rs7749057	6	32481127	20010834	-4.5	-1.7263157894736845	0
0.048	0.011	19887.0	0.0379	0.0126	21561.0	rs2395730	6	39816589	20010834	4.363636363636364	3.0079365079365084	1
-0.047	0.01	20147.0	-0.0048	0.0125	22070.0	rs354532	6	111227610	20010834	-4.7	-0.38399999999999995	0
-0.069	0.014	19705.0	0.0126	0.0189	21138.0	rs1377747	11	84188397	20010834	-4.928571428571429	0.6666666666666666	0
0.082	0.014	19875.0	0.0615	0.0173	21051.0	rs12899618	15	71352781	20010834	5.857142857142858	3.554913294797688	1
0.077	0.017	15971.0	-0.0067	0.02	20184.0	rs3815	19	52793924	20010834	4.529411764705882	-0.335	0
-0.072	0.015	20009.0	0.0064	0.0099	21692.0	rs2284131	1	171326146	20010834	-4.8	0.6464646464646464	0
0.06	0.013	18963.0	0.0118	0.0089	20074.0	rs2345493	2	18110935	20010834	4.615384615384616	1.3258426966292134	0
0.057	0.011	18710.0	0.0271	0.0069	21697.0	rs2571445	2	217818431	20010834	5.1818181818181825	3.927536231884058	1
-0.047	0.011	19288.0	0.0113	0.0069	20366.0	rs7641743	3	59905284	20010834	-4.272727272727273	1.6376811594202898	0
-0.05	0.012	19320.0	-0.0077	0.0079	21066.0	rs3975403	3	151366530	20010834	-4.166666666666667	-0.9746835443037974	0
0.065	0.012	18502.0	-0.0028	0.0079	19424.0	rs16894256	4	17045847	20010834	5.416666666666667	-0.3544303797468354	0
0.055	0.012	18422.0	0.0106	0.0079	19016.0	rs4337743	4	37321203	20010834	4.583333333333333	1.341772151898734	0
0.135	0.022	20179.0	0.0659	0.0139	22092.0	rs10516526	4	105767747	20010834	6.136363636363637	4.741007194244605	1
0.058	0.011	18792.0	-0.037	0.05	831.0	rs3995090	5	148466252	20010834	5.272727272727273	-0.7399999999999999	0
-0.047	0.011	20151.0	-0.0224	0.0069	21683.0	rs4331881	5	157517467	20010834	-4.272727272727273	-3.246376811594203	1
0.098	0.023	19965.0	0.0052	0.0139	22088.0	rs209801	6	11960278	20010834	4.260869565217392	0.37410071942446044	0
-0.054	0.012	20173.0	0.0081	0.0079	22046.0	rs1029563	7	85109179	20010834	-4.5	1.0253164556962024	0
0.07	0.016	19665.0	0.0103	0.0109	20549.0	rs17708090	8	10327081	20010834	4.375	0.944954128440367	0
-0.054	0.011	19408.0	-0.003	0.0069	20913.0	rs10843098	12	28116709	20010834	-4.909090909090909	-0.4347826086956522	0
-0.052	0.012	18344.0	-0.0199	0.0079	20928.0	rs11067283	12	114758086	20010834	-4.333333333333333	-2.518987341772152	1
0.057	0.013	19730.0	0.0051	0.0089	20868.0	rs12324489	15	60312592	20010834	4.384615384615385	0.5730337078651686	0
0.051	0.011	20155.0	-0.0007	0.0069	22010.0	rs1126045	16	77988026	20010834	4.636363636363637	-0.10144927536231885	0
-4.09	0.850328166	1644.0	-1.11	0.540475028	4003.0	rs17569297	12	42661761	20031538	-4.809907708031865	-2.0537489106712252	1
6.75	1.4321843859	1574.0	0.51	0.921601161	3996.0	rs16831992	2	135751890	20031538	4.713080289419737	0.5533847195316196	0
5.94	1.2840782703	1611.0	-0.24	0.8208639083	3956.0	rs11062008	12	1855680	20031538	4.625886238704307	-0.29237489622005347	0
2.69	0.5910832088	1643.0	-0.1	0.3755013696	3957.0	rs734526	4	7595725	20031538	4.5509666996989475	-0.2663106132116755	0
-2.47	0.5470179465	1642.0	0.03	0.3415112455	4003.0	rs10973646	9	38032377	20031538	-4.515391160022937	0.08784483789421804	0
2.71	0.6146957187	1604.0	0.16	0.3754564073	3975.0	rs4657374	1	164791381	20031538	4.408685334154094	0.4261480078355823	0
3.11	0.7110224589	1643.0	0.69	0.4437945193	3913.0	rs6485788	11	47852331	20031538	4.373982792064516	1.5547735945192416	0
2.7	0.6217905585	1644.0	-0.76	0.4040847421	4022.0	rs660351	1	236355882	20031538	4.342298163087982	-1.8807936079207876	0
2.88	0.6747473738	1638.0	0.05	0.4978407625	3825.0	rs10492434	13	42264728	20031538	4.268264111619429	0.10043372051118454	0
-2.68	0.562072392	1642.0	-2.66	0.3563068925	3943.0	rs9989419	16	56951227	20031538	-4.768069092423953	-7.4654744434953635	1
-0.034	0.008	2917.0	-0.0303	0.006	9492.0	rs16847897	3	169850328	20139977	-4.25	-5.05	1
-0.044	0.01	2917.0	-0.001	0.009	2020.0	rs10511887	9	31837336	20139977	-4.3999999999999995	-0.11111111111111112	0
0.046	0.01	2917.0	-0.007	0.013	2020.0	rs610160	11	105826169	20139977	4.6	-0.5384615384615385	0
-0.105	0.019	5771.0	-0.079	0.034	1894.0	rs8070454	17	40004501	20172861	-5.526315789473684	-2.3235294117647056	1
-0.118	0.02	5771.0	-0.089	0.037	1894.0	rs2072910	20	9384656	20172861	-5.8999999999999995	-2.4054054054054053	1
0.63	0.11	2889.0	0.44	0.09	5129.0	rs314277	6	104959787	20303062	5.7272727272727275	4.888888888888889	1
0.09749	0.0059603465	8841.0	0.1425	0.0163070341	1096.0	rs12615708	2	233675200	20639394	16.356431626919676	8.738560251125003	1
0.03671	0.0052318181	8841.0	0.03503	0.0147049543	1096.0	rs11045583	12	20886464	20639394	7.016681256559742	2.3821903343147417	1
-0.0331	0.0054017186	8841.0	-0.009034	0.0177111745	1096.0	rs2667011	2	160010548	20639394	-6.127679438910423	-0.5100734567320762	0
0.02888	0.0048148322	8841.0	-0.01067	0.020247034	1096.0	rs17096653	14	30389183	20639394	5.998132188282699	-0.5269907681292973	0
0.07315	0.0126608999	8841.0	0.0927	0.0623379315	1096.0	rs3008706	9	16034540	20639394	5.777630387868402	1.4870560791706733	0
0.037	0.0048401747	77164.0	0.045	0.0040856939	113582.0	rs9491696	6	127131494	20935629	7.64435217596588	11.014040968658957	1
0.033	0.0052985307	77129.0	0.039	0.0047072399	95430.0	rs6905288	6	43791136	20935629	6.22814169973574	8.285109921846134	1
0.037	0.0048894451	77167.0	0.031	0.0043853146	109623.0	rs984222	1	118961220	20935629	7.567320880645536	7.06904813625002	1
0.034	0.0060041913	77145.0	0.043	0.0049413759	113636.0	rs1055144	7	25831489	20935629	5.662710979911649	8.702029732245222	1
0.031	0.0049305612	77119.0	0.036	0.0044083629	102449.0	rs10195252	2	164656581	20935629	6.287316746012604	8.166296835498729	1
0.037	0.0052775899	77167.0	0.032	0.0050864616	91820.0	rs4846567	1	219577375	20935629	7.010775884651439	6.291210376974044	1
0.031	0.0048555376	77094.0	0.026	0.0044982688	92018.0	rs1011731	1	172377408	20935629	6.384462968631938	5.780001408541882	1
0.031	0.0055559019	77167.0	0.03	0.0046828204	107503.0	rs718314	12	26300350	20935629	5.5796521533254575	6.406395598686637	1
0.029	0.0049928314	77154.0	0.028	0.0044334198	102189.0	rs1294421	6	6742916	20935629	5.8083275153252725	6.315666294448362	1
0.031	0.0056127524	77165.0	0.03	0.0047596628	112353.0	rs1443512	12	53948900	20935629	5.523136919419428	6.302967512740608	1
0.025	0.0048449969	77162.0	0.026	0.004816865	84480.0	rs6795735	3	64719689	20935629	5.159962021853926	5.397701617130644	1
0.027	0.0049349325	77086.0	0.019	0.0044990997	93911.0	rs4823006	22	29055683	20935629	5.471199454095877	4.223067117183467	1
0.052	0.0101712401	76859.0	0.036	0.0095204889	109028.0	rs6784615	3	52472410	20935629	5.11245428175469	3.781318415275921	1
0.026	0.0053885958	77164.0	0.019	0.0051308679	85722.0	rs6861681	5	173935455	20935629	4.825004688605517	3.7030772123367277	1
0.041	0.0073293869	34532.0	0.011	0.0043787293	92778.0	rs2076529	6	32396178	20935629	5.593919458665772	2.5121443337454084	1
0.045	0.0090016292	76270.0	0.013	0.0077627471	100527.0	rs7081678	10	31701695	20935629	4.999095052704459	1.6746648876400985	0
0.089	0.0179	979.0	-0.014	0.0124	3022.0	rs1438545	3	105333560	20887962	4.972067039106145	-1.1290322580645162	0
-0.074	0.0151	979.0	0.008	0.0103	3022.0	rs12072620	1	190558944	20887962	-4.900662251655628	0.7766990291262136	0
-0.064	0.0137	979.0	-0.02	0.00874	3022.0	rs4943398	13	36610927	20887962	-4.671532846715328	-2.288329519450801	1
0.066	0.0144	979.0	0.018	0.00905	3022.0	rs4936310	11	111030036	20887962	4.583333333333334	1.9889502762430935	1
0.063	0.014	979.0	-0.014	0.00814	3022.0	rs436753	8	87518633	20887962	4.5	-1.71990171990172	0
0.063	0.0143	979.0	-0.008	0.00824	3022.0	rs7148411	14	20091123	20887962	4.405594405594406	-0.9708737864077669	0
-0.064	0.0146	979.0	0.008	0.00915	3022.0	rs17251474	12	92171542	20887962	-4.383561643835616	0.8743169398907104	0
0.068	0.0155	979.0	0.003	0.0108	3022.0	rs17156226	5	104170027	20887962	4.387096774193549	0.2777777777777778	0
-0.078	0.0178	979.0	0.008	0.0108	3022.0	rs7171526	15	62417725	20887962	-4.382022471910112	0.7407407407407407	0
-0.08	0.0186	979.0	-0.001	0.0122	3022.0	rs10957333	8	65029214	20887962	-4.301075268817205	-0.08196721311475409	0
-0.087	0.0204	979.0	-0.018	0.00932	3022.0	rs2889921	1	222166296	20887962	-4.26470588235294	-1.931330472103004	0
0.077	0.0182	979.0	0.004	0.0133	3022.0	rs11722604	4	155943599	20887962	4.230769230769231	0.30075187969924816	0
-0.058	0.0137	979.0	0.0004	0.008329797	3022.0	rs2817677	10	97062071	20887962	-4.233576642335766	0.04802037792757735	0
-0.084	0.0199	979.0	2.529425e-05	0.005454546	3022.0	rs12787172	11	90998616	20887962	-4.221105527638191	0.0046372787029387965	0
0.059	0.0141	979.0	0.006	0.00981	3022.0	rs1476220	8	105197686	20887962	4.184397163120567	0.6116207951070337	0
0.056	0.0135	979.0	0.003	0.00771	3022.0	rs2774181	13	89143882	20887962	4.148148148148148	0.38910505836575876	0
0.067	0.0164	979.0	0.001	0.0163	3022.0	rs1454385	2	52695847	20887962	4.085365853658536	0.06134969325153375	0
0.066	0.0162	979.0	0.006	0.0112	3022.0	rs7007361	8	110609036	20887962	4.074074074074074	0.5357142857142857	0
0.061	0.015	979.0	-0.003	0.0101	3022.0	rs6574554	14	80352189	20887962	4.066666666666666	-0.29702970297029707	0
-0.065	0.016	979.0	-0.015	0.00972	3022.0	rs1436261	13	101638102	20887962	-4.0625	-1.5432098765432098	0
0.073	0.018	979.0	-0.034	0.0124	3022.0	rs298771	13	63276311	20887962	4.055555555555555	-2.741935483870968	0
-0.048	0.0119	979.0	0.001	0.00664	3022.0	rs944906	2	129369420	20887962	-4.033613445378151	0.15060240963855423	0
-0.055	0.0136	979.0	-0.006	0.0083	3022.0	rs692191	19	39132206	20887962	-4.044117647058823	-0.7228915662650602	0
-0.052	0.0129	979.0	-0.001	0.0152	3022.0	rs4861947	4	181363071	20887962	-4.0310077519379846	-0.06578947368421052	0
0.057	0.0142	979.0	0.006	0.00883	3022.0	rs10506771	12	78138574	20887962	4.014084507042253	0.6795016987542469	0
0.054	0.0137	979.0	0.014	0.00818	3022.0	rs12113119	7	77685501	20887962	3.941605839416058	1.7114914425427874	0
0.046	0.0117	979.0	0.002	0.00844	3022.0	rs10757069	9	1963237	20887962	3.9316239316239314	0.23696682464454977	0
0.049	0.0124	979.0	-0.006	0.00737	3022.0	rs7527741	1	71274642	20887962	3.951612903225807	-0.814111261872456	0
0.058	0.0148	979.0	0.001	0.0117	3022.0	rs1908355	10	56074757	20887962	3.918918918918919	0.08547008547008547	0
0.056	0.0143	979.0	0.003	0.00949	3022.0	rs9571656	13	66764787	20887962	3.9160839160839163	0.31612223393045313	0
-0.054	0.0138	979.0	-0.059	0.0086	3022.0	rs12597537	16	82637031	20887962	-3.9130434782608696	-6.8604651162790695	1
0.05	0.0128	979.0	0.022	0.00793	3022.0	rs17101534	10	121159361	20887962	3.90625	2.7742749054224465	1
-2.0	0.23	15358.0	-2.3	0.4	6673.0	rs2287921	19	48725015	21060863	-8.695652173913043	-5.749999999999999	1
-1.8	0.27	15358.0	-2.1	0.46	6673.0	rs225717	6	142226962	21060863	-6.666666666666666	-4.565217391304348	1
1.6	0.23	15358.0	1.2	0.4	6673.0	rs10774625	12	111472415	21060863	6.956521739130435	2.9999999999999996	1
2.5	0.43	15358.0	4.5	0.74	6673.0	rs17421627	5	88551768	21060863	5.813953488372093	6.081081081081082	1
1.4	0.23	15358.0	-0.1	0.41	6673.0	rs7824557	8	11246602	21060863	6.08695652173913	-0.24390243902439027	0
-0.068	0.006	10972.0	-0.133	0.038	843.0	rs1900004	10	68241124	20548946	-11.333333333333334	-3.5000000000000004	1
0.064	0.006	10972.0	0.091	0.041	843.0	rs1192415	1	91611540	20548946	10.666666666666666	2.219512195121951	1
0.028	0.005	10972.0	0.097	0.037	843.0	rs1362756	16	51424379	20548946	5.6	2.621621621621622	1
-0.014	0.002	10972.0	-0.007	0.005	843.0	rs1063192	9	22003368	20548946	-7.0	-1.4	0
0.012	0.002	10972.0	0.012	0.005	843.0	rs10483727	14	60606157	20548946	6.0	2.4	1
-0.014	0.002	10972.0	-0.004	0.006	843.0	rs17146964	11	65481674	20548946	-7.0	-0.6666666666666666	0
-0.011	0.002	10972.0	-0.005	0.005	843.0	rs1547014	22	28704723	20548946	-5.5	-1.0	0
-0.013	0.002	10972.0	-0.005	0.006	843.0	rs1900004	10	68241124	20548946	-6.5	-0.8333333333333334	0
0.012	0.002	10972.0	0.01	0.006	843.0	rs1926320	13	36078480	20548946	6.0	1.6666666666666667	0
-0.012	0.002	10972.0	-0.018	0.007	843.0	rs8068952	17	61209283	20548946	-6.0	-2.571428571428571	1
-0.011	0.002	10972.0	-0.01	0.005	843.0	rs12025126	1	8699495	20548946	-5.5	-2.0	1
-0.019	0.004	10972.0	-0.012	0.01	843.0	rs2159128	19	950380	20548946	-4.75	-1.2	0
-6.5922	0.9956	1934.0	-4.244	0.92	3805.0	rs1021188	13	42541997	21124946	-6.6213338690237045	-4.613043478260869	1
-9.7071	1.7483	1934.0	1.5918	1.6089	3832.0	rs7338502	13	98497756	21124946	-5.552307956300407	0.9893716203617379	0
4.7895	0.9737	1934.0	0.2937	0.9541	3818.0	rs211804	7	110451403	21124946	4.918866180548424	0.3078293679907767	0
-3.4956	0.7471	1934.0	0.3916	0.6954	3828.0	rs8102334	19	51348475	21124946	-4.678891714629902	0.5631291343111878	0
-11.5313	1.0066	1934.0	0.1527	2.405	3817.0	rs17066364	13	44941854	21124946	-11.45569242996225	0.0634927234927235	0
3.7366	0.789	1934.0	-1.3	1.72	1013.0	rs9541712	13	69009607	21124946	4.735868187579214	-0.7558139534883721	0
4.0948	0.9468	1934.0	-0.5326	0.9703	3835.0	rs16877095	8	108042440	21124946	4.324883819180397	-0.5489024013191796	0
-3.5362	0.8435	1934.0	0.6706	0.8085	3789.0	rs4280044	12	77199458	21124946	-4.192294013040901	0.8294372294372294	0
3.7966	0.8378	1934.0	1.2787	0.7597	3795.0	rs11875173	18	67188712	21124946	4.531630460730485	1.683164407002764	0
0.16	0.019	10122.0	0.174	0.037	2742.0	rs3093059	1	159715346	21196492	8.421052631578947	4.702702702702703	1
0.104	0.017	10122.0	0.098	0.034	2742.0	rs2097677	7	22693220	21196492	6.117647058823529	2.8823529411764706	1
0.08	0.014	10122.0	0.028	0.026	2742.0	rs7310409	12	120987058	21196492	5.714285714285714	1.076923076923077	0
-0.1272	0.0253	4289.0	0.131	0.034	2142.0	rs2275525	1	11109619	21665993	-5.027667984189724	3.8529411764705883	0
0.1674	0.0339	4289.0	-0.086	0.033	2142.0	rs17084051	4	54221414	21665993	4.938053097345133	-2.6060606060606055	0
0.044	0.0076248859	36574.0	0.025	0.0067	39576.0	rs2943650	2	226241205	21706003	5.770578153831783	3.7313432835820897	1
0.039	0.0078086488	32629.0	0.015	0.00854	24407.0	rs7736910	5	63744946	21706003	4.994462038041716	1.7564402810304447	0
0.045	0.0090994232	34831.0	0.022	0.00814	34428.0	rs6909893	6	112038340	21706003	4.945368405329252	2.7027027027027026	1
0.06	0.0114230025	29050.0	-0.003	0.00982	34403.0	rs17706711	8	9221772	21706003	5.252559473746066	-0.30549898167006106	0
0.044	0.00894903	32628.0	-0.005	0.0088	24435.0	rs17149412	8	11824329	21706003	4.916733992399176	-0.5681818181818181	0
0.043	0.0082050675	36612.0	0.013	0.00788	31715.0	rs12674913	8	22406104	21706003	5.240663772723381	1.649746192893401	0
0.049	0.009923404	36603.0	0.012	0.00978	34405.0	rs180585	10	116048406	21706003	4.937821739395071	1.2269938650306749	0
0.063	0.0074858599	36537.0	0.047	0.00713	34105.0	rs8050136	16	53782363	21706003	8.415866826468394	6.5918653576437585	1
0.0121	0.0023	30565.0	0.0056	0.0031	10394.0	rs4712972	6	25771819	21909108	5.260869565217392	1.8064516129032258	0
-0.0081	0.0014	30894.0	-0.0072	0.002	10401.0	rs11781551	8	122395852	21909108	-5.785714285714286	-3.5999999999999996	1
-0.0179	0.0033	12395.0	-0.0116	0.0047	4790.0	rs445925	19	44912383	21909108	-5.424242424242424	-2.4680851063829783	1
0.0078	0.0015	28124.0	0.0073	0.0029	4507.0	rs6601530	8	10813762	21909108	5.199999999999999	2.517241379310345	1
0.268	0.054	2154.0	0.027	0.0713191967	982.0	rs4751955	10	116163713	21750702	4.962962962962964	0.37857969872506986	0
-0.349	0.077	2154.0	-0.042	0.1021651911	982.0	rs12948266	17	15518221	21750702	-4.532467532467532	-0.4110989227132176	0
-0.28	0.064	2154.0	0.045	0.0815328732	982.0	rs510153	6	33602298	21750702	-4.375	0.5519246192835014	0
-0.329	0.076	2154.0	0.052	0.1002589511	982.0	rs1532096	11	42891803	21750702	-4.328947368421053	0.5186569321689223	0
-0.361	0.086	2154.0	0.073	0.1140151999	982.0	rs17023187	4	147401777	21750702	-4.1976744186046515	0.6402655090200828	0
-0.22	0.052	2154.0	0.024	0.0720335895	982.0	rs1881140	17	50239511	21750702	-4.230769230769231	0.3331778989022892	0
0.315	0.075	2154.0	-0.054	0.1002160156	982.0	rs11841788	13	31416382	21750702	4.2	-0.5388360301165276	0
-0.383	0.092	2154.0	-0.045	0.12278667	982.0	rs3803414	15	65913866	21750702	-4.16304347826087	-0.3664892939925808	0
0.242	0.058	2154.0	0.075	0.0836611583	982.0	rs8101893	19	14829189	21750702	4.1724137931034475	0.896473363792765	0
0.098	0.015	8794.0	0.041	0.025	5998.0	rs11587438	1	6571371	21738478	6.533333333333334	1.64	0
0.072	0.015	8794.0	0.024	0.018	5998.0	rs6576878	1	87239348	21738478	4.8	1.3333333333333335	0
0.073	0.015	8794.0	0.05	0.019	5998.0	rs12748961	1	205707135	21738478	4.866666666666666	2.6315789473684212	1
0.071	0.015	8794.0	-0.001	0.018	5998.0	rs796486	1	220712270	21738478	4.733333333333333	-0.05555555555555556	0
0.075	0.016	8794.0	0.027	0.019	5998.0	rs17027258	2	102475081	21738478	4.6875	1.4210526315789473	0
0.071	0.014	8794.0	0.03	0.016	5998.0	rs7578982	2	111078961	21738478	5.071428571428571	1.875	0
0.093	0.02	8794.0	0.03	0.023	5998.0	rs1228080	2	145845091	21738478	4.6499999999999995	1.3043478260869565	0
0.116	0.019	8794.0	0.1	0.021	5998.0	rs12988934	2	181458938	21738478	6.105263157894737	4.761904761904762	1
0.154	0.016	8794.0	0.171	0.019	5998.0	rs4328821	3	128597592	21738478	9.625	9.000000000000002	1
0.087	0.016	8794.0	0.125	0.019	5998.0	rs4328821	3	128597592	21738478	5.437499999999999	6.578947368421053	1
0.075	0.015	8794.0	0.037	0.018	5998.0	rs546829	4	74090655	21738478	5.0	2.055555555555556	1
0.095	0.021	8794.0	0.014	0.024	5998.0	rs10040209	5	75057710	21738478	4.523809523809524	0.5833333333333334	0
0.085	0.016	8794.0	-0.001	0.018	5998.0	rs9968917	6	7266769	21738478	5.3125	-0.05555555555555556	0
0.111	0.019	8794.0	0.095	0.024	5998.0	rs2516399	6	31513522	21738478	5.842105263157895	3.9583333333333335	1
0.101	0.016	8794.0	0.048	0.02	5998.0	rs9373124	6	135102071	21738478	6.3125	2.4	1
0.074	0.016	8794.0	0.078	0.019	5998.0	rs445	7	92779056	21738478	4.625	4.105263157894737	1
0.077	0.016	8794.0	-0.023	0.02	5998.0	rs2642487	7	146690190	21738478	4.8125	-1.15	0
0.107	0.022	8794.0	-0.006	0.027	5998.0	rs11761588	7	151396962	21738478	4.863636363636364	-0.22222222222222224	0
0.07	0.015	8794.0	0.072	0.017	5998.0	rs10956483	8	129559864	21738478	4.666666666666667	4.235294117647058	1
0.082	0.018	8794.0	0.007	0.022	5998.0	rs2316799	9	88906147	21738478	4.555555555555556	0.31818181818181823	0
0.089	0.017	8794.0	0.062	0.02	5998.0	rs11018874	11	90142269	21738478	5.235294117647058	3.1	1
0.09	0.019	8794.0	-0.004	0.023	5998.0	rs11056970	12	16514230	21738478	4.7368421052631575	-0.17391304347826086	0
0.099	0.021	8794.0	0.007	0.025	5998.0	rs2188380	12	110948323	21738478	4.714285714285714	0.27999999999999997	0
0.105	0.022	8794.0	0.023	0.025	5998.0	rs9550568	13	30482144	21738478	4.7727272727272725	0.9199999999999999	0
0.084	0.014	8794.0	0.029	0.017	5998.0	rs10147992	14	25034593	21738478	6.0	1.7058823529411764	0
0.099	0.015	8794.0	0.085	0.018	5998.0	rs4794822	17	40000459	21738478	6.6000000000000005	4.722222222222223	1
0.093	0.02	8794.0	0.031	0.024	5998.0	rs8079078	17	67825050	21738478	4.6499999999999995	1.2916666666666667	0
0.082	0.017	8794.0	0.048	0.019	5998.0	rs7237848	18	4773111	21738478	4.823529411764706	2.5263157894736845	1
0.081	0.015	8794.0	0.005	0.018	5998.0	rs8083155	18	66683308	21738478	5.4	0.2777777777777778	0
0.099	0.021	8794.0	-0.04	0.023	5998.0	rs10404146	19	53501286	21738478	4.714285714285714	-1.7391304347826089	0
0.093	0.015	8794.0	-0.019	0.018	5998.0	rs7259060	19	55739924	21738478	6.2	-1.0555555555555556	0
0.08	0.016	8794.0	0.032	0.019	5998.0	rs331615	20	57063481	21738478	5.0	1.6842105263157896	0
0.191	0.029	8794.0	0.205	0.035	5998.0	rs7275212	21	38480628	21738478	6.586206896551724	5.857142857142856	1
0.5	0.107	19251.0	0.25	0.142	10465.0	rs17030613	1	112648185	21572416	4.672897196261682	1.7605633802816902	0
0.973	0.174	18867.0	0.563	0.246	10465.0	rs16849225	2	164050310	21572416	5.591954022988506	2.2886178861788617	1
0.789	0.17	19033.0	0.657	0.241	10463.0	rs6825911	4	110460482	21572416	4.641176470588235	2.7261410788381744	1
1.028	0.223	16268.0	1.411	0.276	10453.0	rs11066280	12	112379979	21572416	4.609865470852018	5.11231884057971	1
0.726	0.142	16268.0	0.829	0.163	10453.0	rs11066280	12	112379979	21572416	5.112676056338029	5.085889570552147	1
0.544	0.122	19286.0	0.482	0.164	10460.0	rs35444	12	115114632	21572416	4.4590163934426235	2.9390243902439024	1
0.526	0.108	19605.0	-0.112	0.144	10452.0	rs1930	2	80287547	21572416	4.87037037037037	-0.7777777777777779	0
0.563	0.126	19564.0	-0.093	0.16	10446.0	rs10803666	2	233930302	21572416	4.4682539682539675	-0.5812499999999999	0
-0.526	0.115	17723.0	0.151	0.142	10449.0	rs17763297	3	8274423	21572416	-4.573913043478261	1.063380281690141	0
-1.234	0.277	19595.0	0.312	0.36	10463.0	rs2880439	8	105256967	21572416	-4.454873646209386	0.8666666666666667	0
-0.917	0.204	17915.0	-0.09	0.252	10452.0	rs9805506	13	66941458	21572416	-4.495098039215687	-0.35714285714285715	0
0.858	0.179	19557.0	0.238	0.2	10456.0	rs16962035	16	60389334	21572416	4.793296089385475	1.19	0
0.811	0.18	19601.0	-0.021	0.256	10446.0	rs923376	17	3489792	21572416	4.505555555555556	-0.08203125	0
0.06	0.011	4445.0	0.045	0.01	9326.0	rs9607469	22	37523260	21307088	5.454545454545455	4.5	1
2.6644	0.4547	12545.0	1.8763	0.6437	30395.0	rs651007	9	133278431	21909109	5.8596877061798995	2.9148671741494483	1
-6.3186	0.8183	12545.0	-4.1955	0.8191	30395.0	rs599839	1	109279544	21909109	-7.7216179885127705	-5.122085215480405	1
-3.1839	0.4017	12545.0	-2.2646	0.4197	30395.0	rs12654264	5	75352778	21909109	-7.9260642270351	-5.395758875387181	1
3.5465	0.5787	12545.0	2.3887	0.6056	30395.0	rs2738446	19	11116650	21909109	6.128391221703819	3.944352708058124	1
0.0392	0.007	12545.0	0.0395	0.009	7861.0	rs895636	2	44961214	21909109	5.6	4.388888888888889	1
0.0613	0.0086	12545.0	0.0629	0.0113	7861.0	rs1799884	7	44189469	21909109	7.127906976744186	5.566371681415929	1
0.0412	0.0067	12545.0	0.0485	0.0085	7861.0	rs10830962	11	92965261	21909109	6.149253731343284	5.705882352941177	1
0.0312	0.0051	12545.0	0.0267	0.0067	23625.0	rs2280401	19	49496752	21909109	6.117647058823529	3.985074626865672	1
-0.0235	0.004	12545.0	-0.023	0.0036	23625.0	rs780092	2	27520287	21909109	-5.875	-6.388888888888889	1
-0.297	0.059	73597.0	-0.228	0.075	43806.0	rs9663362	10	94135420	21909110	-5.033898305084746	-3.04	1
0.597	0.098	73054.0	0.274	0.127	41366.0	rs3824755	10	102836092	21909110	6.091836734693877	2.15748031496063	1
0.472	0.09	72230.0	0.157	0.12	40152.0	rs17296765	11	10310742	21909110	5.2444444444444445	1.3083333333333333	0
0.393	0.081	72022.0	0.391	0.102	43658.0	rs17249754	12	89666809	21909110	4.851851851851852	3.833333333333334	1
0.415	0.064	67704.0	0.211	0.081	40391.0	rs11222084	11	130403335	21909110	6.484374999999999	2.6049382716049383	1
-0.46	0.071	72997.0	-0.344	0.094	39999.0	rs17477177	7	106771412	21909110	-6.478873239436621	-3.659574468085106	1
0.479	0.076	62041.0	0.276	0.097	38084.0	rs8069437	17	46829583	21909110	6.302631578947368	2.845360824742268	1
0.288	0.059	73703.0	0.007	0.075	45889.0	rs1427547	2	19540215	21909110	4.88135593220339	0.09333333333333334	0
0.287	0.06	73606.0	0.03	0.075	47283.0	rs917275	7	28618905	21909110	4.783333333333333	0.4	0
0.323	0.069	62708.0	0.083	0.086	35420.0	rs12052878	2	237318951	21909110	4.6811594202898545	0.9651162790697676	0
-0.289	0.062	66730.0	-0.196	0.081	34553.0	rs429150	6	32107786	21909110	-4.661290322580645	-2.419753086419753	1
-0.28	0.06	69801.0	-0.12	0.075	47928.0	rs480211	11	63971967	21909110	-4.666666666666667	-1.6	0
-0.329	0.071	72322.0	-0.141	0.093	41064.0	rs10762174	10	67576333	21909110	-4.633802816901409	-1.5161290322580643	0
-0.333	0.072	63871.0	-0.117	0.09	38595.0	rs8009633	14	52920118	21909110	-4.625000000000001	-1.3	0
-0.32	0.07	73043.0	-0.296	0.089	43955.0	rs13002573	2	164058698	21909110	-4.571428571428571	-3.3258426966292136	1
0.267	0.059	73539.0	0.056	0.074	45892.0	rs999958	4	168777722	21909110	4.52542372881356	0.7567567567567568	0
0.304	0.067	73252.0	0.323	0.086	45804.0	rs2071518	8	119423572	21909110	4.537313432835821	3.7558139534883725	1
0.318	0.07	53999.0	0.046	0.076	46157.0	rs4870322	6	154952230	21909110	4.542857142857143	0.6052631578947368	0
-0.502	0.111	56263.0	0.089	0.139	36522.0	rs10410907	19	40527202	21909110	-4.5225225225225225	0.6402877697841726	0
-0.281	0.062	63322.0	-0.195	0.083	33362.0	rs9296832	6	56236111	21909110	-4.53225806451613	-2.3493975903614457	1
0.276	0.061	70724.0	0.0	0.077	44829.0	rs137602	22	39297403	21909110	4.524590163934427	0.0	0
-0.328	0.073	72975.0	-0.014	0.095	41097.0	rs4778850	15	80742077	21909110	-4.493150684931507	-0.1473684210526316	0
-0.265	0.059	73439.0	0.076	0.078	41244.0	rs2865531	16	75356418	21909110	-4.491525423728814	0.9743589743589743	0
-0.277	0.062	69266.0	-0.023	0.08	39886.0	rs4147046	4	18699159	21909110	-4.467741935483871	-0.2875	0
0.428	0.096	71444.0	0.4321	0.121	44082.0	rs871606	4	53933078	21909110	4.458333333333333	3.5710743801652893	1
-0.323	0.073	56943.0	0.042	0.094	31134.0	rs13250217	8	123286205	21909110	-4.424657534246576	0.4468085106382979	0
-0.313	0.059	72880.0	-0.113	0.079	45717.0	rs754868	2	42958392	21909110	-5.305084745762712	-1.4303797468354431	0
0.329	0.067	68990.0	0.226	0.091	39081.0	rs1687295	3	14848249	21909110	4.91044776119403	2.4835164835164836	1
-0.345	0.071	61284.0	-0.326	0.094	37788.0	rs2782980	10	114021768	21909110	-4.859154929577465	-3.4680851063829787	1
0.308	0.064	63902.0	-0.026	0.089	35734.0	rs17432448	7	18508796	21909110	4.8125	-0.29213483146067415	0
-0.282	0.058	73714.0	0.037	0.079	43891.0	rs16893776	8	94961376	21909110	-4.862068965517241	0.46835443037974683	0
-0.34	0.072	70805.0	-0.161	0.095	42157.0	rs10841376	12	19826947	21909110	-4.722222222222223	-1.694736842105263	0
0.299	0.063	70046.0	0.18	0.081	46598.0	rs2969070	7	2472910	21909110	4.746031746031746	2.222222222222222	1
0.297	0.063	72942.0	0.227	0.087	40811.0	rs4403412	8	10295771	21909110	4.714285714285714	2.609195402298851	1
-0.472	0.101	62194.0	0.162	0.125	41084.0	rs2180768	1	52252149	21909110	-4.673267326732673	1.296	0
-0.326	0.07	66984.0	-0.224	0.093	41002.0	rs7246865	19	17108295	21909110	-4.657142857142857	-2.4086021505376345	1
0.294	0.063	64473.0	0.161	0.088	35756.0	rs2838351	21	43690903	21909110	4.666666666666666	1.8295454545454548	0
0.306	0.066	59137.0	0.28	0.09	34359.0	rs319690	3	47885994	21909110	4.636363636363636	3.1111111111111116	1
0.45	0.098	55351.0	0.283	0.122	36981.0	rs1595373	11	16245194	21909110	4.591836734693877	2.319672131147541	1
0.326	0.071	70685.0	0.189	0.1	38952.0	rs919734	5	148969710	21909110	4.591549295774649	1.89	0
0.336	0.074	62249.0	0.22	0.106	32108.0	rs7110667	11	34006534	21909110	4.540540540540541	2.0754716981132075	1
0.366	0.082	73114.0	0.091	0.108	43748.0	rs10175915	2	72261031	21909110	4.463414634146341	0.8425925925925926	0
-0.464	0.082	73689.0	-0.652	0.106	48460.0	rs17367504	1	11802721	21909110	-5.658536585365853	-6.150943396226415	1
-0.35	0.071	69548.0	-0.309	0.097	39379.0	rs13082711	3	27496418	21909110	-4.929577464788733	-3.185567010309278	1
-0.37	0.062	67087.0	-0.287	0.087	35208.0	rs1343040	3	169468505	21909110	-5.967741935483871	-3.2988505747126435	1
-0.415	0.063	71616.0	-0.191	0.086	42618.0	rs13149993	4	80237391	21909110	-6.587301587301587	-2.22093023255814	1
-0.67	0.127	63443.0	-0.577	0.156	46594.0	rs13107325	4	102267552	21909110	-5.275590551181103	-3.6987179487179485	1
0.289	0.059	73371.0	0.271	0.081	43737.0	rs1173771	5	32814922	21909110	4.898305084745763	3.345679012345679	1
-0.279	0.062	70895.0	-0.436	0.083	43103.0	rs9313772	5	158377449	21909110	-4.500000000000001	-5.253012048192771	1
-0.445	0.085	71385.0	-0.539	0.115	40292.0	rs198846	6	26107235	21909110	-5.235294117647059	-4.6869565217391305	1
-0.418	0.065	67411.0	-0.456	0.089	38762.0	rs12258967	10	18439030	21909110	-6.43076923076923	-5.123595505617978	1
0.544	0.082	72693.0	0.634	0.111	41049.0	rs4590817	10	61707795	21909110	6.634146341463415	5.711711711711712	1
-0.343	0.065	73368.0	-0.252	0.087	45581.0	rs604723	11	100739815	21909110	-5.276923076923077	-2.896551724137931	1
0.563	0.082	72022.0	0.545	0.107	43664.0	rs17249754	12	89666809	21909110	6.865853658536585	5.093457943925234	1
-0.401	0.06	70336.0	-0.475	0.076	48308.0	rs653178	12	111569952	21909110	-6.683333333333334	-6.25	1
0.277	0.062	73810.0	0.142	0.081	48126.0	rs2384550	12	114914926	21909110	4.467741935483871	1.7530864197530862	0
0.365	0.061	73412.0	0.424	0.08	48323.0	rs1378942	15	74785026	21909110	5.983606557377049	5.3	1
0.304	0.06	73219.0	0.147	0.082	43510.0	rs16948048	17	49363104	21909110	5.066666666666666	1.792682926829268	0
-0.416	0.089	71668.0	-0.674	0.127	40270.0	rs6026748	20	59170760	21909110	-4.674157303370786	-5.307086614173229	1
-0.118	0.02	5099.0	-0.1	0.025	3662.0	rs12424086	12	65970729	21931568	-5.8999999999999995	-4.0	1
-0.109	0.017	5088.0	-0.091	0.021	3691.0	rs4491709	2	217030033	21931568	-6.411764705882352	-4.333333333333333	1
-0.105	0.016	5097.0	-0.099	0.019	3696.0	rs2281845	1	201112815	21931568	-6.5625	-5.210526315789474	1
-0.094	0.016	5100.0	-0.12	0.019	3690.0	rs7924176	10	74536031	21931568	-5.875	-6.315789473684211	1
-1.13	0.2873350196	1627.0	-0.57	0.6772642814	1728.0	rs2955948	11	34232613	21947420	-3.9326915374710554	-0.8416212336220217	0
-0.82	0.2033076824	1627.0	-0.21	0.2200876623	1728.0	rs2141075	7	129237464	21947420	-4.033295694093259	-0.9541652530878829	0
1.17	0.2993732778	1627.0	-0.26	0.1894762267	1728.0	rs10049449	3	104512672	21947420	3.908164444729208	-1.3722038090385933	0
-0.81	0.2056631859	1627.0	0.27	0.1921610312	1728.0	rs7311655	12	476661	21947420	-3.938478325400677	1.405071560627637	0
1.42	0.3642916158	1627.0	0.06	0.1738497866	1728.0	rs4727715	7	108700305	21947420	3.897976067556809	0.34512553149144903	0
-1.62	0.3902006473	1627.0	0.12	0.3616055143	1728.0	rs17517794	9	69801997	21947420	-4.151710180927729	0.3318533464078869	0
1.08	0.2629349603	1627.0	-0.15	0.1860070039	1728.0	rs6777459	3	83888197	21947420	4.107479654922099	-0.8064212468076853	0
1.77	0.448737441	1627.0	-0.21	0.4359316907	1728.0	rs9855708	3	62635088	21947420	3.9444000840571714	-0.48172684959607137	0
-0.78	0.1975977364	1627.0	0.11	0.198776721	1728.0	rs1915087	3	122119944	21947420	-3.9474136405137483	0.5533847195316196	0
-0.9	0.2028158501	1627.0	0.02	0.2276741637	1728.0	rs6058840	20	32731309	21947420	-4.4375230020545615	0.08784483788135686	0
-0.8	0.2044250434	1627.0	-0.06	0.2052159771	1728.0	rs32121	5	11350247	21947420	-3.913414847292629	-0.2923748961844355	0
2.16	0.5476117924	1627.0	-0.14	0.1853285877	1728.0	rs4840599	8	11947871	21947420	3.9444000841060047	-0.7554150265614958	0
-1.02	0.2464823703	1627.0	-0.07	0.3701384438	1728.0	rs821589	1	231955186	21947420	-4.1382270008136155	-0.1891184262876074	0
0.99	0.24939678	1627.0	0.36	0.3332348005	1728.0	rs7963695	12	12542799	21947420	3.969578115643674	1.0803193407766545	0
-1.3	0.2770429016	1627.0	0.22	0.2036434892	1728.0	rs5764236	22	43718981	21947420	-4.692414035848374	1.0803193407471825	0
-0.77	0.1953609672	1627.0	-0.36	0.1986852914	1728.0	rs174583	11	61842278	21947420	-3.9414219280134684	-1.811910672719279	0
0.89	0.2120361574	1627.0	0.04	0.2267905849	1728.0	rs9301947	13	94263772	21947420	4.197397325594054	0.1763741648165748	0
-1.25	0.318306425	1627.0	0.36	0.2056336689	1728.0	rs7909228	10	123074640	21947420	-3.9270335180950244	1.7506860716231667	0
0.99	0.2270587477	1627.0	-0.08	0.2005741105	1728.0	rs2136768	7	118692754	21947420	4.360105083059964	-0.39885506559432055	0
-1.11	0.2784260989	1627.0	-0.21	0.1903790486	1728.0	rs4822416	22	23474241	21947420	-3.98669522859159	-1.1030625562229015	0
-0.9	0.2311824091	1627.0	-0.15	0.2331562466	1728.0	rs512932	11	122102833	21947420	-3.8930297659918276	-0.643345405441091	0
0.82	0.1990622118	1627.0	-0.12	0.1821389415	1728.0	rs2025685	10	2289231	21947420	4.119315226055375	-0.658837692871955	0
0.91	0.2326903818	1627.0	-0.19	0.1871511785	1728.0	rs1836868	16	64034085	21947420	3.9107761694342624	-1.015222033453559	0
0.84	0.2137487903	1627.0	0.02	0.2276741637	1728.0	rs10836636	11	36911933	21947420	3.929846802038252	0.08784483788135686	0
-2.46	0.6013582706	1627.0	0.18	0.3088318141	1728.0	rs260140	13	67068785	21947420	-4.090739448125585	0.582841507195615	0
-1.06	0.261061481	1627.0	0.1	0.1960501936	1728.0	rs16878913	5	51478256	21947420	-4.06034622932366	0.5100734570251402	0
-1.01	0.2592741195	1627.0	-0.28	0.4569093738	1728.0	rs6610660	X	42109902	21947420	-3.8954910036826873	-0.6128129910562146	0
1.13	0.2821426212	1627.0	-0.35	0.2490976331	1728.0	rs17758141	11	86716300	21947420	4.005066640388892	-1.405071560272485	0
1.31	0.3138877598	1627.0	-0.38	0.1938811136	1728.0	rs413553	9	10088517	21947420	4.17346633979832	-1.9599639848571615	0
-1.35	0.335412221	1627.0	-0.23	0.2312817907	1728.0	rs1891203	1	228924820	21947420	-4.02489806714586	-0.9944578831903692	0
1.65	0.4119781637	1627.0	0.74	0.463022886	1728.0	rs17798184	8	94325073	21947420	4.0050666403802895	1.5981931398527025	0
0.79	0.2029267814	1627.0	-0.1	0.2273175886	1728.0	rs6484545	11	31934385	21947420	3.8930297644783916	-0.4399131656106262	0
0.85	0.2172016086	1627.0	0.02	0.2657105971	1728.0	rs2827909	21	23148780	21947420	3.913414847517846	0.07526986209162374	0
-2.39	0.613917731	1627.0	0.02	0.3987750948	1728.0	rs706922	6	113221496	21947420	-3.8930297649279004	0.05015358346295602	0
-0.97	0.2347669204	1627.0	-0.86	0.5827383305	1728.0	rs16960741	16	12814452	21947420	-4.131757567664546	-1.475791028302711	0
-0.86	0.2134492185	1627.0	-0.07	0.1952804655	1728.0	rs4012246	3	187060594	21947420	-4.0290613666500725	-0.35845879320684026	0
2.78	0.7140967749	1627.0	-0.21	0.3513114891	1728.0	rs11899922	2	137161796	21947420	3.8930297653133956	-0.5977601260294223	0
1.27	0.3253890897	1627.0	0.48	0.2649137218	1728.0	rs11629065	14	90684292	21947420	3.9030196162105675	1.8119106731752541	0
0.8	0.1819620785	1627.0	0.26	0.651865859	1728.0	rs16999576	X	129866068	21947420	4.396520454123083	0.39885506567080387	0
2.1	0.5355095776	1627.0	-0.26	0.2561016127	1728.0	rs636493	20	46481695	21947420	3.921498490114027	-1.0152220333909676	0
1.52	0.3428953208	1627.0	0.17	0.3241796983	1728.0	rs17799462	6	79397403	21947420	4.4328397262865185	0.5244005127140314	0
-0.33	0.03	11048.0	-0.0337	0.0312	1182.0	rs445925	19	44912383	21977987	-11.000000000000002	-1.0801282051282053	0
-0.19	0.02	11048.0	-0.03	0.0257	1182.0	rs6511720	19	11091630	21977987	-9.5	-1.1673151750972761	0
0.1	0.02	11048.0	0.0392	0.0166	1182.0	rs258494	5	75742893	21977987	5.0	2.36144578313253	1
-0.1	0.02	11048.0	-0.0331	0.0166	1182.0	rs174541	11	61798436	21977987	-5.0	-1.9939759036144578	1
-0.11	0.02	11048.0	-0.058	0.0179	1182.0	rs602633	1	109278889	21977987	-5.5	-3.240223463687151	1
0.048	0.01	20427.0	0.018	0.015	16436.0	rs11265313	1	160059666	21998595	4.8	1.2	0
-0.1	0.021	20427.0	0.027	0.026	16436.0	rs2182766	1	81330783	21998595	-4.761904761904762	1.0384615384615385	0
-0.049	0.009	20427.0	-0.015	0.014	16436.0	rs6761086	2	217678707	21998595	-5.444444444444445	-1.0714285714285714	0
0.044	0.01	20427.0	0.014	0.014	16436.0	rs1991083	2	23664567	21998595	4.3999999999999995	1.0	0
0.076	0.017	20427.0	0.008	0.02	16436.0	rs706548	2	55622971	21998595	4.470588235294117	0.4	0
-0.058	0.013	20427.0	-0.024	0.016	16436.0	rs7598185	2	59725124	21998595	-4.461538461538462	-1.5	0
-0.067	0.012	20427.0	-0.044	0.018	16436.0	rs4315565	2	69060811	21998595	-5.583333333333334	-2.4444444444444446	1
-0.045	0.01	20427.0	-0.031	0.014	16436.0	rs5749482	22	32663679	21998595	-4.5	-2.2142857142857144	1
0.052	0.012	20427.0	0.019	0.017	16436.0	rs7619048	3	100208393	21998595	4.333333333333333	1.1176470588235292	0
0.061	0.012	20427.0	0.066	0.017	16436.0	rs6763931	3	141383991	21998595	5.083333333333333	3.8823529411764706	1
0.059	0.013	20427.0	0.026	0.018	16436.0	rs958755	3	56682894	21998595	4.538461538461538	1.4444444444444444	0
0.078	0.017	20427.0	0.008	0.016	16436.0	rs6768755	3	60300757	21998595	4.588235294117647	0.5	0
0.056	0.013	20427.0	0.015	0.018	16436.0	rs11707481	3	8912701	21998595	4.307692307692308	0.8333333333333334	0
0.077	0.017	20427.0	0.015	0.023	16436.0	rs4956020	4	107650995	21998595	4.529411764705882	0.6521739130434783	0
0.054	0.01	20427.0	0.091	0.014	16436.0	rs724577	4	17991787	21998595	5.3999999999999995	6.5	1
0.051	0.01	20427.0	0.046	0.015	16436.0	rs1662840	4	81235255	21998595	5.1	3.066666666666667	1
-0.057	0.012	20427.0	-0.028	0.017	16436.0	rs27855	5	128305169	21998595	-4.75	-1.6470588235294117	0
-0.043	0.01	20427.0	-0.009	0.014	16436.0	rs724382	5	144685599	21998595	-4.3	-0.6428571428571428	0
-0.062	0.013	20427.0	-0.003	0.018	16436.0	rs4076512	5	33023032	21998595	-4.769230769230769	-0.16666666666666669	0
0.056	0.012	20427.0	0.025	0.018	16436.0	rs2937550	5	36473135	21998595	4.666666666666667	1.388888888888889	0
-0.05	0.011	20427.0	-0.012	0.016	16436.0	rs4957397	5	41533513	21998595	-4.545454545454546	-0.75	0
-0.051	0.011	20427.0	-0.014	0.016	16436.0	rs4422634	6	126485530	21998595	-4.636363636363637	-0.875	0
-0.065	0.015	20427.0	-0.017	0.022	16436.0	rs9495232	6	138748112	21998595	-4.333333333333334	-0.7727272727272728	0
-0.045	0.01	20427.0	-0.031	0.015	16436.0	rs853356	6	14173197	21998595	-4.5	-2.066666666666667	1
0.068	0.013	20427.0	0.078	0.037	16436.0	rs9462078	6	35390197	21998595	5.230769230769232	2.1081081081081083	1
0.066	0.013	20427.0	0.026	0.016	16436.0	rs2224391	6	5260703	21998595	5.0769230769230775	1.625	0
-0.346	0.078	20427.0	-0.149	0.133	16436.0	rs13246702	7	125144551	21998595	-4.435897435897435	-1.1203007518796992	0
-0.047	0.011	20427.0	-0.028	0.016	16436.0	rs7007970	8	119635689	21998595	-4.272727272727273	-1.75	0
-0.046	0.01	20427.0	-0.013	0.015	16436.0	rs11988811	8	134586432	21998595	-4.6	-0.8666666666666667	0
-0.057	0.013	20427.0	0.016	0.016	16436.0	rs4875611	8	3320827	21998595	-4.384615384615385	1.0	0
-0.061	0.011	20427.0	-0.014	0.017	16436.0	rs6982250	8	69500215	21998595	-5.545454545454546	-0.8235294117647058	0
0.048	0.011	20427.0	0.015	0.018	16436.0	rs1929842	9	104871342	21998595	4.363636363636364	0.8333333333333334	0
-0.044	0.01	20427.0	-0.014	0.016	16436.0	rs1380442	10	126171086	21998595	-4.3999999999999995	-0.875	0
0.044	0.01	20427.0	0.02	0.015	16436.0	rs2704471	10	69775325	21998595	4.3999999999999995	1.3333333333333335	0
-0.054	0.01	20427.0	-0.024	0.015	16436.0	rs941873	10	79379706	21998595	-5.3999999999999995	-1.6	0
0.042	0.009	20427.0	0.003	0.013	16436.0	rs2585824	11	28560254	21998595	4.666666666666667	0.23076923076923078	0
-0.213	0.048	20427.0	-0.086	0.05	16436.0	rs764525	12	13559053	21998595	-4.4375	-1.7199999999999998	0
0.043	0.009	20427.0	0.011	0.014	16436.0	rs11836863	12	46230229	21998595	4.777777777777778	0.7857142857142857	0
0.061	0.014	20427.0	0.035	0.02	16436.0	rs12321906	12	53522931	21998595	4.357142857142857	1.7500000000000002	0
0.071	0.015	20427.0	0.002	0.014	16436.0	rs7304627	12	58009377	21998595	4.733333333333333	0.14285714285714285	0
-0.043	0.01	20427.0	-0.048	0.014	16436.0	rs867633	12	65961131	21998595	-4.3	-3.4285714285714284	1
-0.154	0.035	20427.0	0.001	0.021	16436.0	rs9508647	13	30134437	21998595	-4.3999999999999995	0.047619047619047616	0
-0.043	0.009	20427.0	-0.017	0.014	16436.0	rs1539542	13	35910116	21998595	-4.777777777777778	-1.2142857142857144	0
0.048	0.011	20427.0	0.02	0.015	16436.0	rs831223	13	59541970	21998595	4.363636363636364	1.3333333333333335	0
-0.102	0.023	20427.0	0.022	0.028	16436.0	rs9646158	14	59210251	21998595	-4.434782608695652	0.7857142857142857	0
0.1	0.02	20427.0	0.109	0.051	16436.0	rs724743	14	75663248	21998595	5.0	2.1372549019607843	1
-0.157	0.03	20427.0	-0.02	0.041	16436.0	rs11853893	15	54423352	21998595	-5.233333333333333	-0.4878048780487805	0
0.043	0.01	20427.0	0.032	0.014	16436.0	rs1383484	15	83854003	21998595	4.3	2.2857142857142856	1
-0.061	0.013	20427.0	-0.044	0.017	16436.0	rs4932199	15	88797819	21998595	-4.6923076923076925	-2.5882352941176467	1
0.044	0.01	20427.0	-0.001	0.015	16436.0	rs7212932	17	12810433	21998595	4.3999999999999995	-0.06666666666666667	0
0.06	0.012	20427.0	0.0	0.018	16436.0	rs7213608	17	21375977	21998595	5.0	0.0	0
-0.044	0.01	20427.0	-0.014	0.014	16436.0	rs9904503	17	47807006	21998595	-4.3999999999999995	-1.0	0
-0.057	0.012	20427.0	-0.042	0.018	16436.0	rs2854152	17	63908667	21998595	-4.75	-2.3333333333333335	1
0.044	0.01	20427.0	0.07	0.014	16436.0	rs1787200	18	49061284	21998595	4.3999999999999995	5.0	1
-0.087	0.019	20427.0	0.04	0.026	16436.0	rs6566701	18	56398557	21998595	-4.578947368421052	1.5384615384615385	0
0.056	0.013	20427.0	0.043	0.035	16436.0	rs2523178	19	2275080	21998595	4.307692307692308	1.2285714285714284	0
-0.041	0.009	20427.0	0.034	0.015	16436.0	rs7056631	X	105870843	21998595	-4.555555555555556	2.266666666666667	0
-0.046	0.01	20427.0	-0.017	0.015	16436.0	rs2072837	X	129556855	21998595	-4.6	-1.1333333333333335	0
-0.093	0.019	20427.0	-0.064	0.012	16436.0	rs12393627	X	2967682	21998595	-4.894736842105263	-5.333333333333333	1
26.4	3.1	8938.0	38.8	3.6	5429.0	rs12150660	17	7618597	21998597	8.516129032258064	10.777777777777777	1
3.6	0.3	8366.0	4.4	0.4	5682.0	rs12150660	17	7618597	21998597	12.0	11.0	1
18.1	3.1	4599.0	27.7	4.7	3801.0	rs5934505	X	8945785	21998597	5.838709677419355	5.8936170212765955	1
0.289	0.035	38968.0	0.133	0.052	14435.0	rs4246511	1	38914713	22267201	8.257142857142856	2.557692307692308	1
-0.188	0.032	38968.0	-0.11	0.048	14435.0	rs1635501	1	241877473	22267201	-5.875	-2.2916666666666665	1
-0.174	0.03	38968.0	-0.179	0.047	14435.0	rs2303369	2	27492549	22267201	-5.8	-3.808510638297872	1
-0.219	0.031	38968.0	-0.141	0.047	14435.0	rs10183486	2	171134461	22267201	-7.064516129032258	-2.9999999999999996	1
0.209	0.03	38968.0	0.273	0.047	14435.0	rs4693089	4	83452469	22267201	6.966666666666667	5.808510638297872	1
0.266	0.047	38968.0	-0.037	0.072	14435.0	rs890835	5	176529270	22267201	5.659574468085107	-0.513888888888889	0
0.184	0.028	38968.0	0.116	0.046	14435.0	rs2153157	6	10897255	22267201	6.571428571428571	2.5217391304347827	1
-0.226	0.031	38968.0	-0.181	0.049	14435.0	rs1046089	6	31635190	22267201	-7.290322580645162	-3.693877551020408	1
0.274	0.04	38968.0	0.234	0.062	14435.0	rs2517388	8	38120214	22267201	6.8500000000000005	3.774193548387097	1
0.226	0.04	38968.0	0.223	0.06	14435.0	rs12294104	11	30361352	22267201	5.65	3.716666666666667	1
-0.394	0.051	38968.0	-0.347	0.077	14435.0	rs2277339	12	56752285	22267201	-7.725490196078432	-4.5064935064935066	1
-0.243	0.04	38968.0	-0.033	0.062	14435.0	rs3736830	13	49732085	22267201	-6.074999999999999	-0.5322580645161291	0
0.172	0.031	38968.0	0.166	0.049	14435.0	rs4886238	13	60539605	22267201	5.548387096774193	3.3877551020408165	1
-0.167	0.03	38968.0	-0.225	0.047	14435.0	rs2307449	15	89320697	22267201	-5.566666666666667	-4.787234042553192	1
0.198	0.029	38968.0	0.093	0.046	14435.0	rs10852344	16	11923062	22267201	6.827586206896552	2.0217391304347827	1
-0.174	0.03	38968.0	-0.117	0.049	14435.0	rs12461110	19	55809297	22267201	-5.8	-2.3877551020408165	1
0.971	0.062	38968.0	0.896	0.096	14435.0	rs16991615	20	5967581	22267201	15.661290322580644	9.333333333333334	1
-0.143	0.022	4689.0	-0.128	0.035	1392.0	rs12034598	1	207584170	22291609	-6.5	-3.657142857142857	1
0.239	0.033	4153.0	0.151	0.062	1226.0	rs3026968	1	159177662	22291609	7.242424242424242	2.435483870967742	1
0.094	0.021	8148.0	0.007	0.013	19752.0	rs1047694	1	23301943	22021425	4.476190476190476	0.5384615384615385	0
0.112	0.026	8146.0	0.044	0.015	19738.0	rs12239279	1	50839162	22021425	4.307692307692308	2.933333333333333	1
0.064	0.016	8149.0	0.011	0.009	20496.0	rs474258	1	179926629	22021425	4.0	1.2222222222222223	0
0.094	0.02	8111.0	0.0002	0.012	20435.0	rs7543972	1	214356443	22021425	4.7	0.016666666666666666	0
0.1	0.024	8148.0	0.02	0.015	20494.0	rs12466477	2	23020054	22021425	4.166666666666667	1.3333333333333335	0
0.078	0.019	8143.0	0.001	0.011	20486.0	rs759359	2	40101965	22021425	4.105263157894737	0.09090909090909091	0
-0.074	0.018	8146.0	-0.013	0.013	15116.0	rs11685990	2	56154253	22021425	-4.111111111111112	-1.0	0
0.071	0.017	8144.0	0.012	0.012	14993.0	rs10490586	2	65854472	22021425	4.1764705882352935	1.0	0
0.11	0.027	8148.0	0.009	0.017	20497.0	rs17046124	3	6820179	22021425	4.074074074074074	0.5294117647058822	0
-0.1	0.024	8148.0	0.003	0.015	20477.0	rs6786392	3	61018527	22021425	-4.166666666666667	0.2	0
-0.067	0.016	8137.0	-0.022	0.018	7584.0	rs9877629	3	63602628	22021425	-4.1875	-1.2222222222222223	0
0.075	0.017	8149.0	-0.009	0.01	20497.0	rs4677395	3	74422259	22021425	4.411764705882352	-0.8999999999999999	0
0.099	0.024	8145.0	-0.023	0.022	9520.0	rs1534630	3	109644258	22021425	4.125	-1.0454545454545454	0
-0.074	0.018	8147.0	0.001	0.01	20497.0	rs7651227	3	113088368	22021425	-4.111111111111112	0.1	0
-0.067	0.016	8149.0	0.008	0.01	20494.0	rs6764842	3	123387440	22021425	-4.1875	0.8	0
-0.064	0.016	8135.0	-0.018	0.009	20438.0	rs295320	3	141605714	22021425	-4.0	-2.0	1
-0.082	0.019	8142.0	-0.011	0.02	7583.0	rs6792286	3	151482813	22021425	-4.315789473684211	-0.5499999999999999	0
0.069	0.016	8148.0	-0.005	0.012	15114.0	rs4305435	3	161648853	22021425	4.3125	-0.4166666666666667	0
-0.096	0.016	8147.0	-0.039	0.01	20495.0	rs2011603	4	18023861	22021425	-6.0	-3.9	1
-0.123	0.029	8146.0	0.027	0.017	20366.0	rs9784514	4	32908763	22021425	-4.241379310344827	1.588235294117647	0
0.068	0.016	8144.0	0.015	0.01	20477.0	rs10517028	4	42471613	22021425	4.25	1.5	0
0.087	0.021	8142.0	0.029	0.013	20488.0	rs2622351	4	79060686	22021425	4.142857142857142	2.230769230769231	1
0.074	0.018	8143.0	0.04	0.019	7581.0	rs1443536	4	81253011	22021425	4.111111111111112	2.1052631578947367	1
-0.087	0.019	8145.0	-0.005	0.019	8774.0	rs10027658	4	83871125	22021425	-4.578947368421052	-0.2631578947368421	0
0.111	0.024	8128.0	0.002	0.015	20480.0	rs1461598	4	91029337	22021425	4.625	0.13333333333333333	0
-0.088	0.022	8147.0	-0.011	0.013	20497.0	rs7670908	4	109971469	22021425	-4.0	-0.8461538461538461	0
-0.124	0.029	8131.0	0.007	0.018	20492.0	rs12512440	4	141850951	22021425	-4.275862068965517	0.38888888888888895	0
0.073	0.018	8142.0	0.021	0.011	20487.0	rs17029907	4	153366974	22021425	4.055555555555555	1.9090909090909094	0
-0.132	0.031	8147.0	0.021	0.018	20497.0	rs16903207	5	14135160	22021425	-4.258064516129033	1.1666666666666667	0
-0.068	0.016	8121.0	-0.004	0.009	20489.0	rs12516346	5	44488054	22021425	-4.25	-0.4444444444444445	0
-0.095	0.022	8146.0	0.008	0.016	15112.0	rs12519829	5	147861907	22021425	-4.318181818181818	0.5	0
-0.083	0.02	8092.0	0.007	0.014	15102.0	rs11957416	5	150992073	22021425	-4.15	0.5	0
-0.215	0.049	8149.0	0.03	0.029	20449.0	rs16893155	6	81446147	22021425	-4.387755102040816	1.0344827586206895	0
0.156	0.036	8147.0	0.007	0.022	19297.0	rs9365755	6	164699851	22021425	4.333333333333334	0.31818181818181823	0
0.104	0.023	8147.0	-0.004	0.017	15115.0	rs2528533	7	93610422	22021425	4.521739130434782	-0.23529411764705882	0
-0.065	0.016	8147.0	-0.009	0.01	20494.0	rs428459	7	108178406	22021425	-4.0625	-0.8999999999999999	0
-0.26	0.056	8144.0	0.024	0.035	20055.0	rs17165557	7	131302562	22021425	-4.642857142857143	0.6857142857142856	0
0.099	0.024	8111.0	0.011	0.014	20473.0	rs2552238	8	6174124	22021425	4.125	0.7857142857142857	0
-0.118	0.028	8130.0	0.009	0.017	19251.0	rs10866831	8	23611411	22021425	-4.214285714285714	0.5294117647058822	0
0.086	0.021	8149.0	0.013	0.013	20496.0	rs538181	8	27619298	22021425	4.095238095238095	1.0	0
-0.098	0.022	8138.0	-0.021	0.023	7585.0	rs7814906	8	40150078	22021425	-4.454545454545455	-0.9130434782608696	0
-0.084	0.02	8133.0	0.011	0.012	20460.0	rs13271658	8	127342067	22021425	-4.2	0.9166666666666666	0
0.077	0.017	8149.0	-0.011	0.01	20491.0	rs1395312	8	138995300	22021425	4.529411764705882	-1.0999999999999999	0
0.092	0.022	8130.0	-0.019	0.014	20483.0	rs1937934	9	25757571	22021425	4.181818181818182	-1.357142857142857	0
0.218	0.049	8147.0	0.033	0.046	8777.0	rs12098549	10	30824548	22021425	4.448979591836735	0.7173913043478262	0
0.194	0.043	8148.0	0.013	0.027	19223.0	rs2804672	10	38367959	22021425	4.511627906976745	0.48148148148148145	0
-0.114	0.027	8144.0	-0.059	0.028	8776.0	rs7913010	10	93489625	22021425	-4.222222222222222	-2.107142857142857	1
0.076	0.017	8123.0	0.016	0.018	7579.0	rs10769684	11	6292511	22021425	4.470588235294117	0.888888888888889	0
0.065	0.016	8144.0	-0.0002	0.009	20495.0	rs11033750	11	36707053	22021425	4.0625	-0.022222222222222227	0
-0.077	0.017	8081.0	-0.043	0.01	20474.0	rs606452	11	75565133	22021425	-4.529411764705882	-4.3	1
0.079	0.019	8143.0	0.014	0.014	15111.0	rs2508888	11	124212103	22021425	4.157894736842105	1.0	0
0.066	0.016	8139.0	0.004	0.012	15114.0	rs11223373	11	133144243	22021425	4.125	0.3333333333333333	0
-0.088	0.021	8141.0	-0.019	0.016	15108.0	rs4980804	12	152763	22021425	-4.19047619047619	-1.1875	0
0.069	0.017	8141.0	0.013	0.01	20461.0	rs7308681	12	14370740	22021425	4.0588235294117645	1.2999999999999998	0
-0.073	0.016	8144.0	-0.043	0.009	20484.0	rs7968682	12	65978100	22021425	-4.5625	-4.777777777777778	1
-0.067	0.016	8139.0	-0.001	0.01	20488.0	rs11058260	12	125597495	22021425	-4.1875	-0.1	0
-0.087	0.021	8130.0	0.006	0.013	20447.0	rs17089661	13	72649676	22021425	-4.142857142857142	0.46153846153846156	0
-0.067	0.016	8140.0	-0.005	0.011	15099.0	rs7154455	14	64269942	22021425	-4.1875	-0.4545454545454546	0
0.071	0.016	8149.0	-0.001	0.011	15116.0	rs11850191	14	67985341	22021425	4.437499999999999	-0.09090909090909091	0
-0.077	0.019	8108.0	-0.004	0.014	15006.0	rs4903604	14	77562035	22021425	-4.052631578947368	-0.2857142857142857	0
-0.082	0.019	8148.0	-0.002	0.011	20493.0	rs1435687	15	36058149	22021425	-4.315789473684211	-0.18181818181818182	0
-0.089	0.022	8144.0	-0.002	0.013	20364.0	rs3743171	15	65624189	22021425	-4.045454545454546	-0.15384615384615385	0
-0.146	0.034	8140.0	-0.024	0.021	19288.0	rs4843019	15	85101228	22021425	-4.294117647058823	-1.1428571428571428	0
0.111	0.027	8134.0	-0.002	0.029	8775.0	rs2464605	15	87264927	22021425	4.111111111111112	-0.06896551724137931	0
-0.081	0.019	8096.0	-0.02	0.011	20483.0	rs12101723	15	90050715	22021425	-4.2631578947368425	-1.8181818181818183	0
0.079	0.017	8131.0	0.007	0.01	20420.0	rs1848824	16	63039038	22021425	4.647058823529411	0.7	0
-0.073	0.017	8144.0	0.003	0.01	20462.0	rs8077789	17	36952426	22021425	-4.294117647058823	0.3	0
-0.102	0.024	8147.0	-0.041	0.015	20488.0	rs1731893	17	43935558	22021425	-4.25	-2.7333333333333334	1
-0.131	0.025	8136.0	-0.022	0.016	20483.0	rs565042	17	49500477	22021425	-5.24	-1.375	0
0.082	0.018	8148.0	0.03	0.011	20496.0	rs1914986	17	56730348	22021425	4.555555555555556	2.7272727272727275	1
-0.076	0.018	8149.0	-0.027	0.011	20480.0	rs7211703	17	60769003	22021425	-4.222222222222222	-2.4545454545454546	1
0.088	0.017	8139.0	0.006	0.013	15102.0	rs8068311	17	64472810	22021425	5.1764705882352935	0.46153846153846156	0
-0.192	0.034	8148.0	-0.044	0.022	18566.0	rs11867328	17	67350000	22021425	-5.647058823529411	-2.0	1
0.107	0.024	8149.0	-0.007	0.015	20494.0	rs17684043	18	39490251	22021425	4.458333333333333	-0.4666666666666667	0
0.076	0.017	8133.0	0.036	0.01	20497.0	rs833520	18	49038189	22021425	4.470588235294117	3.5999999999999996	1
-0.083	0.019	8149.0	0.013	0.012	20446.0	rs11151717	18	71851630	22021425	-4.36842105263158	1.0833333333333333	0
-0.13	0.032	8146.0	0.01	0.019	20495.0	rs2293036	19	43553896	22021425	-4.0625	0.5263157894736842	0
0.075	0.017	8148.0	-0.02	0.012	15096.0	rs8103388	19	48289261	22021425	4.411764705882352	-1.6666666666666667	0
-0.07	0.017	8146.0	-0.01	0.011	18339.0	rs6119059	20	30351471	22021425	-4.11764705882353	-0.9090909090909092	0
0.077	0.018	8147.0	-0.008	0.013	15117.0	rs4911320	20	33326225	22021425	4.277777777777778	-0.6153846153846154	0
-0.139	0.031	8136.0	-0.013	0.034	7582.0	rs16989109	22	30793068	22021425	-4.483870967741936	-0.38235294117647056	0
0.079	0.016	8146.0	0.093	0.019	7584.0	rs12393627	X	2967682	22021425	4.9375	4.894736842105263	1
0.109	0.026	8132.0	0.02	0.015	12969.0	rs6619564	X	94505205	22021425	4.1923076923076925	1.3333333333333335	0
0.07	0.017	8143.0	0.035	0.017	12969.0	rs11798133	X	105631619	22021425	4.11764705882353	2.058823529411765	1
0.181	0.033	2185.0	0.024	0.035	1622.0	rs10862567	12	83028573	22341974	5.484848484848484	0.6857142857142856	0
0.169	0.027	2185.0	0.161	0.032	1622.0	rs7559271	2	222203567	22341974	6.2592592592592595	5.03125	1
0.257	0.046	2185.0	0.067	0.049	1622.0	rs1982862	3	55030713	22341974	5.586956521739131	1.3673469387755102	0
0.204	0.036	2185.0	-0.025	0.039	1622.0	rs11738462	5	61717949	22341974	5.666666666666667	-0.6410256410256411	0
0.5	0.08	837.0	0.34	0.1	486.0	rs726640	1	159685728	22492993	6.25	3.4	1
-0.111	0.015	3735.0	-0.119	0.015	3717.0	rs2046045	5	77239986	22494929	-7.4	-7.933333333333334	1
-0.084	0.015	3691.0	-0.033	0.014	3700.0	rs10917477	1	19534612	22494929	-5.6000000000000005	-2.357142857142857	1
0.106	0.019	3715.0	0.062	0.019	3697.0	rs10028213	4	148731458	22494929	5.578947368421052	3.263157894736842	1
0.085	0.016	3697.0	0.052	0.015	3717.0	rs3813582	16	79715456	22494929	5.3125	3.466666666666667	1
-0.26	0.05	11972.0	-0.1069	0.0507	7482.0	rs11656696	17	10130362	22570627	-5.2	-2.108481262327416	1
0.67	0.13	11972.0	-0.4347	0.1794	5346.0	rs7894966	10	86858867	22570627	5.153846153846154	-2.423076923076923	0
0.22	0.05	11972.0	-0.0622	0.0519	7482.0	rs216146	5	150066358	22570627	4.3999999999999995	-1.1984585741811176	0
0.22	0.05	11972.0	0.0467	0.0635	5346.0	rs2117760	3	70801310	22570627	4.3999999999999995	0.7354330708661417	0
0.3	0.07	11972.0	0.2461	0.0751	7482.0	rs7555523	1	165749742	22570627	4.285714285714286	3.2769640479360853	1
0.32	0.07	11972.0	0.0999	0.0769	7482.0	rs1826598	16	77539058	22570627	4.571428571428571	1.2990897269180754	0
-0.81	0.18	11972.0	-0.2939	0.1726	7482.0	rs9841621	3	18367585	22570627	-4.500000000000001	-1.7027809965237544	0
0.091	0.018	10768.0	0.055	0.018	8321.0	rs7980687	12	123338164	22504419	5.055555555555555	3.055555555555556	1
-0.072	0.014	10768.0	-0.058	0.015	8321.0	rs1042725	12	65964567	22504419	-5.142857142857142	-3.866666666666667	1
0.07	0.015	10768.0	0.025	0.015	8321.0	rs11655470	17	45718067	22504419	4.666666666666667	1.6666666666666667	0
-0.123	0.017	631.0	-0.1184	0.0059	4391.0	rs2000999	16	72074194	22403646	-7.235294117647058	-20.06779661016949	1
0.05	0.01	3248.0	0.03	0.01	659.0	rs17372114	1	56777781	22843503	5.0	3.0	1
0.05	0.01	3248.0	0.06	0.01	659.0	rs3931020	1	74769633	22843503	5.0	6.0	1
0.12	0.03	3248.0	0.13	0.02	659.0	rs13144478	4	115275150	22843503	4.0	6.5	1
0.05	0.01	3248.0	0.02	0.01	659.0	rs6068258	20	52578702	22843503	5.0	2.0	1
0.251	0.052	6256.0	0.121	0.074	5443.0	rs6782143	3	5726575	22628180	4.8269230769230775	1.635135135135135	0
0.361	0.078	6256.0	0.096	0.117	5443.0	rs9598027	13	33723341	22628180	4.628205128205128	0.8205128205128205	0
0.086	0.019	6256.0	0.02	0.022	5443.0	rs4798680	18	8730728	22628180	4.526315789473684	0.9090909090909092	0
0.114	0.024	6268.0	0.026	0.029	6032.0	rs12067374	1	152595754	22628180	4.75	0.8965517241379309	0
0.105	0.023	6268.0	0.024	0.027	6032.0	rs7905170	10	77978480	22628180	4.565217391304348	0.888888888888889	0
0.11	0.022	6268.0	0.043	0.027	6032.0	rs936229	15	74839978	22628180	5.0	1.5925925925925926	0
0.16	0.032	2840.0	-0.226	0.241	527.0	rs10428174	3	59828322	22628180	5.0	-0.9377593360995852	0
0.132	0.028	4525.0	0.1415	0.0478	1910.0	rs7582472	2	133887223	22628180	4.714285714285714	2.960251046025104	1
0.1	0.021	4525.0	0.0245	0.0378	1910.0	rs2141848	4	91474205	22628180	4.761904761904762	0.6481481481481481	0
0.115	0.025	4525.0	0.0295	0.0487	1910.0	rs3808900	9	122230485	22628180	4.6	0.6057494866529773	0
0.102	0.022	4525.0	-0.0086	0.0388	1910.0	rs4888786	16	78360143	22628180	4.636363636363637	-0.22164948453608246	0
0.259	0.053	3310.0	0.102	0.057	2685.0	rs4374821	6	47387757	22628180	4.886792452830189	1.789473684210526	0
0.185	0.041	3310.0	0.0666	0.0499	3212.0	rs7298903	12	117309405	22628180	4.512195121951219	1.334669338677355	0
-3.108026416	0.695805309	1915.0	0.368330025	2.11220761	285.0	rs7523017	1	35549410	22911880	-4.466804687746353	0.17438154434070996	0
1.996400834	0.441132867	1914.0	-1.210767955	1.294217268	285.0	rs11706631	3	5973560	22911880	4.525622512729254	-0.9355214035051802	0
1.661040738	0.373730602	1905.0	0.997561626	0.962858299	285.0	rs6894268	5	179605487	22911880	4.444486828509698	1.0360419877317795	0
2.072567113	0.46220053	1913.0	0.094821757	1.161662894	285.0	rs10485408	6	90796239	22911880	4.484129676354979	0.08162588087280337	0
-1.624660454	0.343409444	1915.0	0.204225395	0.916233925	285.0	rs10745708	12	94890950	22911880	-4.730971970590302	0.222896565415868	0
-1.652816345	0.373381847	1915.0	-0.169194186	0.900163365	285.0	rs1230472	13	46203366	22911880	-4.42661141209685	-0.1879594222322078	0
0.0559	0.01	9190.0	0.0241	0.021	2237.0	rs412658	19	22176638	23001564	5.59	1.1476190476190475	0
-0.0669	0.012	9190.0	-0.0226	0.022	2237.0	rs3027234	17	8232774	23001564	-5.575	-1.0272727272727273	0
-0.26	0.05	5388.0	0.02	0.21	568.0	rs4648379	1	3344952	23028347	-5.2	0.09523809523809525	0
0.29	0.05	5388.0	-0.19	0.2	568.0	rs974448	2	222140595	23028347	5.799999999999999	-0.95	0
-0.91	0.15	5388.0	-0.42	0.68	568.0	rs17447439	3	189831634	23028347	-6.066666666666667	-0.6176470588235293	0
0.41	0.07	5388.0	0.31	0.14	568.0	rs6555969	5	171701460	23028347	5.857142857142856	2.214285714285714	1
0.24	0.04	5388.0	0.42	0.12	568.0	rs6555969	5	171701460	23028347	6.0	3.5	1
0.26	0.04	5388.0	0.47	0.12	568.0	rs6555969	5	171701460	23028347	6.5	3.9166666666666665	1
0.29	0.05	5388.0	0.54	0.16	568.0	rs805722	10	104050642	23028347	5.799999999999999	3.375	1
0.072	0.017	6805.0	-0.0034	0.0159	7373.0	rs6748095	2	18066602	22726844	4.235294117647058	-0.21383647798742136	0
0.075	0.016	6805.0	0.0141	0.0149	7373.0	rs11993276	8	70183124	22726844	4.6875	0.9463087248322147	0
0.062	0.016	6805.0	-0.0161	0.0151	7373.0	rs1213770	1	58105607	22726844	3.875	-1.0662251655629138	0
0.067	0.017	6805.0	0.0162	0.0159	7373.0	rs2071995	1	4678618	22726844	3.941176470588235	1.0188679245283017	0
-0.095	0.024	6805.0	0.0127	0.0228	7373.0	rs10882364	10	93905209	22726844	-3.9583333333333335	0.5570175438596491	0
0.055	0.016	6805.0	0.0102	0.0149	7373.0	rs6447580	4	47689693	22726844	3.4375	0.6845637583892618	0
-0.069	0.016	6805.0	-0.0977	0.0159	7373.0	rs13017846	2	40530651	22726844	-4.3125	-6.144654088050314	1
-0.066	0.018	6805.0	0.0061	0.0173	7373.0	rs4922798	11	20619476	22726844	-3.666666666666667	0.3526011560693642	0
-0.053	0.017	6805.0	-0.0024	0.0156	7373.0	rs6119294	20	32852422	22726844	-3.117647058823529	-0.15384615384615383	0
-0.064	0.017	6805.0	0.0219	0.0156	7373.0	rs986376	3	143298345	22726844	-3.764705882352941	1.403846153846154	0
0.41	0.068	175.0	0.334	0.044	293.0	rs1667394	15	28285036	23118974	6.029411764705881	7.590909090909092	1
0.342	0.062	175.0	-0.019	0.048	293.0	rs702477	7	12620901	23118974	5.516129032258065	-0.3958333333333333	0
-0.277	0.061	175.0	0.027	0.044	293.0	rs7835168	8	78335431	23118974	-4.540983606557377	0.6136363636363636	0
0.269	0.059	175.0	0.104	0.044	293.0	rs4596632	8	131341488	23118974	4.559322033898305	2.3636363636363638	1
0.321	0.072	175.0	0.14	0.051	293.0	rs288139	5	108064804	23118974	4.458333333333334	2.7450980392156867	1
-0.547	0.123	175.0	0.107	0.083	293.0	rs6056505	20	9263135	23118974	-4.4471544715447155	1.289156626506024	0
-0.28	0.064	175.0	0.063	0.047	293.0	rs2048983	2	35691062	23118974	-4.375	1.3404255319148937	0
-0.274	0.063	175.0	0.045	0.045	293.0	rs9830122	3	16085715	23118974	-4.34920634920635	1.0	0
-0.336	0.078	175.0	0.002	0.05	293.0	rs11046263	12	22034857	23118974	-4.307692307692308	0.04	0
0.337	0.078	175.0	0.034	0.048	293.0	rs12546464	8	22769958	23118974	4.320512820512821	0.7083333333333334	0
0.248	0.058	175.0	-0.003	0.043	293.0	rs1725265	1	7498133	23118974	4.275862068965517	-0.06976744186046513	0
-0.262	0.062	175.0	-0.043	0.042	293.0	rs2720672	8	128105690	23118974	-4.225806451612903	-1.0238095238095237	0
-0.265	0.064	175.0	0.075	0.046	293.0	rs7558722	2	153842321	23118974	-4.140625	1.6304347826086956	0
0.266	0.065	175.0	0.063	0.043	293.0	rs7799050	7	4499968	23118974	4.092307692307692	1.4651162790697676	0
-0.312	0.076	175.0	0.017	0.05	293.0	rs6768086	3	166356991	23118974	-4.105263157894737	0.34	0
-0.301	0.074	175.0	0.024	0.052	293.0	rs3773786	3	159893122	23118974	-4.0675675675675675	0.46153846153846156	0
-0.247	0.061	175.0	-0.006	0.046	293.0	rs237012	6	149408062	23118974	-4.049180327868853	-0.13043478260869565	0
0.246	0.06	175.0	0.049	0.048	293.0	rs3005884	1	56306037	23118974	4.1000000000000005	1.0208333333333333	0
-0.291	0.071	175.0	-0.041	0.053	293.0	rs10940981	5	31938352	23118974	-4.098591549295775	-0.7735849056603774	0
0.62	0.153	175.0	-0.042	0.082	293.0	rs17168654	7	15085122	23118974	4.052287581699346	-0.5121951219512195	0
-1.148	0.284	175.0	0.056	0.149	293.0	rs7709159	5	148296273	23118974	-4.042253521126761	0.37583892617449666	0
-0.236	0.058	175.0	0.05	0.041	293.0	rs2553244	8	31184893	23118974	-4.068965517241379	1.2195121951219512	0
-0.367	0.091	175.0	-0.045	0.071	293.0	rs9591586	13	33203345	23118974	-4.032967032967033	-0.6338028169014085	0
-0.478	0.119	175.0	0.101	0.079	293.0	rs2274232	1	111230978	23118974	-4.016806722689076	1.278481012658228	0
-0.523	0.13	175.0	-0.133	0.129	293.0	rs501234	11	88096078	23118974	-4.023076923076923	-1.0310077519379846	0
0.255	0.064	175.0	-0.006	0.044	293.0	rs875130	4	2400979	23118974	3.984375	-0.13636363636363638	0
11.77	2.499	106.0	0.886	1.427	235.0	rs262825	6	158257599	23118974	4.709883953581432	0.6208829712683952	0
-13.87	3.066	106.0	-0.451	1.984	235.0	rs7688185	4	115857989	23118974	-4.523809523809524	-0.22731854838709678	0
11.52	2.567	106.0	1.018	1.8	235.0	rs4559841	14	27883609	23118974	4.487728866380989	0.5655555555555556	0
11.15	2.491	106.0	-1.021	1.83	235.0	rs7712713	5	112565131	23118974	4.476114010437575	-0.5579234972677595	0
-11.26	2.525	106.0	0.948	1.701	235.0	rs13195345	6	15364199	23118974	-4.45940594059406	0.5573192239858906	0
-11.72	2.642	106.0	-0.257	1.735	235.0	rs10868841	9	70503748	23118974	-4.436033308099924	-0.14812680115273774	0
-15.63	3.559	106.0	0.712	1.853	235.0	rs2275697	1	205058609	23118974	-4.391683057038494	0.3842417701025364	0
11.89	2.722	106.0	2.464	1.809	235.0	rs2675098	2	183140878	23118974	4.368111682586334	1.3620784964068546	0
-13.93	3.23	106.0	3.347	2.151	235.0	rs4307347	8	10310584	23118974	-4.312693498452012	1.5560204556020456	0
-14.54	3.365	106.0	-2.428	2.624	235.0	rs6712291	2	142793299	23118974	-4.320950965824665	-0.9253048780487805	0
-12.02	2.798	106.0	-3.186	1.719	235.0	rs11197567	10	116172681	23118974	-4.295925661186562	-1.8534031413612564	0
-20.35	4.748	106.0	0.798	3.138	235.0	rs16959551	15	34712596	23118974	-4.286015164279696	0.25430210325047803	0
-11.8	2.814	106.0	-2.24	1.827	235.0	rs2513852	8	97996499	23118974	-4.193319118692253	-1.2260536398467434	0
10.44	2.496	106.0	-1.28	1.731	235.0	rs4955192	3	31593045	23118974	4.1826923076923075	-0.7394569612940497	0
9.815	2.368	106.0	-1.19	1.568	235.0	rs1536328	9	113752596	23118974	4.144847972972973	-0.7589285714285714	0
14.42	3.471	106.0	2.633	2.364	235.0	rs2188866	7	20564826	23118974	4.1544223566695475	1.1137901861252115	0
10.98	2.669	106.0	-2.04	1.844	235.0	rs250858	5	133381243	23118974	4.113900337204946	-1.106290672451193	0
-10.31	2.511	106.0	0.274	1.629	235.0	rs997934	10	1753000	23118974	-4.105933890880127	0.16820135052179253	0
-18.53	4.532	106.0	1.609	2.993	235.0	rs4461920	8	3428048	23118974	-4.088702559576347	0.5375877046441697	0
-10.53	2.593	106.0	2.48	1.841	235.0	rs200708	21	23438339	23118974	-4.060933281912842	1.347093970668115	0
1.103	0.233	175.0	0.168	0.213	294.0	rs2033739	3	58078092	23118974	4.733905579399141	0.7887323943661972	0
1.934	0.449	175.0	0.394	0.405	294.0	rs12526812	6	12763607	23118974	4.307349665924276	0.9728395061728394	0
1.0	0.234	175.0	0.261	0.211	294.0	rs4027079	1	234208347	23118974	4.273504273504273	1.2369668246445498	0
-1.405	0.328	175.0	0.091	0.238	294.0	rs4818568	21	20407866	23118974	-4.283536585365853	0.3823529411764706	0
1.166	0.275	175.0	0.11	0.245	294.0	rs962514	5	153315289	23118974	4.239999999999999	0.4489795918367347	0
1.337	0.316	175.0	0.118	0.245	294.0	rs6664692	1	62729989	23118974	4.231012658227848	0.4816326530612245	0
-0.993	0.235	175.0	-0.001	0.222	294.0	rs4360041	5	17005642	23118974	-4.225531914893617	-0.0045045045045045045	0
0.861	0.204	175.0	0.225	0.184	294.0	rs10512493	17	62100143	23118974	4.220588235294118	1.2228260869565217	0
-0.893	0.214	175.0	-0.169	0.192	294.0	rs4691238	4	156042540	23118974	-4.172897196261682	-0.8802083333333334	0
1.457	0.351	175.0	-0.524	0.369	294.0	rs7725801	5	122384318	23118974	4.150997150997151	-1.4200542005420056	0
-1.353	0.329	175.0	0.065	0.296	294.0	rs1517605	3	106905447	23118974	-4.112462006079027	0.2195945945945946	0
1.525	0.372	175.0	0.08	0.307	294.0	rs11934931	4	35181739	23118974	4.099462365591398	0.26058631921824105	0
0.954	0.234	175.0	0.242	0.209	294.0	rs2225083	1	82494702	23118974	4.076923076923077	1.1578947368421053	0
3.173	0.786	175.0	-0.528	0.415	294.0	rs3102477	8	95733872	23118974	4.036895674300254	-1.2722891566265062	0
1.269	0.316	175.0	-0.459	0.298	294.0	rs1505469	4	149927424	23118974	4.015822784810126	-1.540268456375839	0
0.907	0.226	175.0	-0.072	0.189	294.0	rs2139381	2	12601964	23118974	4.013274336283186	-0.38095238095238093	0
1.065	0.267	175.0	-0.297	0.245	294.0	rs10760593	9	129191319	23118974	3.98876404494382	-1.2122448979591836	0
-0.072782	0.008424	26813.0	-0.07206	0.007496	34329.0	rs900400	3	157080986	23202124	-8.639838556505223	-9.613127001067236	1
-0.058054	0.009128	26789.0	-0.006434	0.007392	42519.0	rs5758511	22	41940168	23202124	-6.359991235758106	-0.8704004329004328	0
-0.060862	0.009708	26788.0	-0.057895	0.008663	34721.0	rs9883204	3	123377973	23202124	-6.2692624639472605	-6.683019739120397	1
-0.048775	0.00814	26827.0	-0.045041	0.006623	41828.0	rs1042725	12	65964567	23202124	-5.992014742014742	-6.8006945492979005	1
-0.049529	0.009052	26407.0	-0.050373	0.007314	42415.0	rs6931514	6	20703721	23202124	-5.471608484312859	-6.887202625102543	1
-0.045116	0.008771	26829.0	-0.01782	0.007093	41108.0	rs7780752	7	93612328	23202124	-5.143769239539392	-2.5123361060200193	1
-0.044807	0.00885	26811.0	-0.023796	0.008927	26808.0	rs4432842	5	57876251	23202124	-5.062937853107345	-2.665621149322281	1
-0.045273	0.009068	26766.0	-0.009612	0.007465	40741.0	rs6684152	1	21821271	23202124	-4.992611380679312	-1.2876088412592097	0
-0.044778	0.009055	26820.0	-0.038722	0.008837	29057.0	rs724577	4	17991787	23202124	-4.9451131971286575	-4.3818037795632	1
-0.040543	0.008193	26822.0	0.00017	0.0068	40788.0	rs7087501	10	92170522	23202124	-4.9484926156475035	0.025000000000000005	0
-0.064514	0.013244	26742.0	-0.001459	0.012796	31368.0	rs13311977	7	39674222	23202124	-4.871186952582302	-0.11402000625195373	0
-0.046331	0.009687	26835.0	0.001443	0.010871	22064.0	rs519959	6	124466243	23202124	-4.782801692990606	0.13273847852083526	0
-0.045276	0.009508	26589.0	-0.036928	0.010414	23071.0	rs1801253	10	114045297	23202124	-4.761884728649558	-3.5459957749183793	1
-0.041998	0.008798	26819.0	-0.004704	0.008505	29699.0	rs11599257	10	49832344	23202124	-4.773584905660377	-0.5530864197530864	0
-0.040895	0.008803	26772.0	0.002426	0.00875	27808.0	rs2857211	6	32772665	23202124	-4.645575372032262	0.27725714285714287	0
-0.04209	0.008986	26661.0	-0.016395	0.01349	12591.0	rs5415	17	7281162	23202124	-4.683952815490764	-1.215344699777613	0
-0.040117	0.008662	26832.0	0.008986	0.008603	27856.0	rs1562489	3	134687031	23202124	-4.631378434541676	1.0445193537138207	0
-0.039631	0.008541	26799.0	-0.007281	0.012238	13744.0	rs2137585	3	148856401	23202124	-4.640088982554736	-0.5949501552541264	0
-0.047862	0.010376	26690.0	-0.011592	0.014911	13744.0	rs2076829	3	21458214	23202124	-4.6127602158828065	-0.7774126483803903	0
-0.041688	0.009427	26725.0	0.005523	0.00954	27136.0	rs16834011	2	153656437	23202124	-4.42219157738411	0.5789308176100629	0
0.061	0.005	108616.0	0.0468	0.0122	17228.7	rs1471633	1	145711327	23263486	12.2	3.8360655737704916	1
-0.048	0.006	105030.0	-0.0595	0.0134	16615.5	rs11264341	1	155179017	23263486	-8.0	-4.440298507462686	1
0.077	0.006	110195.0	0.0595	0.0124	16856.1	rs1260326	2	27508073	23263486	12.833333333333332	4.798387096774193	1
0.037	0.006	103514.0	0.0305	0.0108	24751.8	rs17050272	2	120548864	23263486	6.166666666666666	2.824074074074074	1
-0.035	0.006	109642.0	-0.0112	0.0105	28960.4	rs2307394	2	147958859	23263486	-5.833333333333334	-1.0666666666666667	0
-0.048	0.006	109889.0	-0.0247	0.013	17675.0	rs6770152	3	53066198	23263486	-8.0	-1.9000000000000001	0
0.379	0.006	110041.0	0.3425	0.016	18786.0	rs12498742	4	9942428	23263486	63.166666666666664	21.40625	1
-0.033	0.006	103351.0	-0.0151	0.0123	26333.7	rs11099098	4	80248758	23263486	-5.5	-1.2276422764227644	0
0.221	0.009	110093.0	0.1969	0.0213	16957.7	rs2231142	4	88131171	23263486	24.555555555555557	9.24413145539906	1
-0.038	0.006	108153.0	-0.0393	0.0135	22010.2	rs17632159	5	73135655	23263486	-6.333333333333333	-2.9111111111111114	1
0.063	0.006	109893.0	0.0507	0.0167	16860.4	rs675209	6	7101851	23263486	10.5	3.035928143712575	1
-0.093	0.005	109945.0	-0.0866	0.0122	17913.8	rs1165151	6	25821388	23263486	-18.599999999999998	-7.098360655737705	1
0.05	0.007	109469.0	0.0321	0.015	22170.2	rs1178977	7	73442719	23263486	7.142857142857143	2.1399999999999997	1
0.032	0.006	108251.0	0.0496	0.0144	18187.9	rs10480300	7	151708919	23263486	5.333333333333333	3.444444444444444	1
-0.031	0.005	109956.0	-0.0224	0.0113	26013.9	rs17786744	8	23919493	23263486	-6.2	-1.9823008849557524	1
0.049	0.006	109903.0	0.0223	0.0116	21119.7	rs2941484	8	75566533	23263486	8.166666666666666	1.9224137931034484	0
-0.033	0.006	102248.0	-0.0194	0.0118	25606.7	rs10813960	9	33180364	23263486	-5.5	-1.6440677966101696	0
0.053	0.007	107809.0	0.0719	0.015	25776.8	rs10821905	10	50886333	23263486	7.571428571428571	4.793333333333334	1
-0.074	0.007	103697.0	-0.1174	0.022	10695.2	rs1171614	10	59709780	23263486	-10.571428571428571	-5.336363636363637	1
-0.029	0.006	105525.0	0.0004	0.0101	30796.5	rs1493664	11	25679443	23263486	-4.833333333333333	0.039603960396039604	0
-0.043	0.005	109895.0	-0.0162	0.0096	31053.9	rs642803	11	65793149	23263486	-8.6	-1.6875	0
-0.031	0.006	110105.0	-0.0043	0.0111	26905.8	rs2195525	11	119364694	23263486	-5.166666666666667	-0.38738738738738737	0
-0.071	0.007	102628.0	-0.0805	0.0191	11770.3	rs3741414	12	57450266	23263486	-10.142857142857142	-4.214659685863874	1
-0.036	0.005	110119.0	-0.0284	0.0107	27530.0	rs653178	12	111569952	23263486	-7.199999999999999	-2.654205607476636	1
-0.03	0.006	109721.0	-0.001	0.0102	27460.1	rs584480	13	71771373	23263486	-5.0	-0.09803921568627451	0
-0.033	0.006	105438.0	-0.0143	0.0121	22289.2	rs4777542	15	72790025	23263486	-5.5	-1.1818181818181819	0
0.043	0.006	105463.0	0.045	0.013	21367.3	rs1394125	15	75866642	23263486	7.166666666666666	3.4615384615384617	1
0.044	0.006	109224.0	0.0425	0.0139	16660.6	rs6598541	15	98727906	23263486	7.333333333333333	3.057553956834533	1
-0.047	0.008	109915.0	-0.0436	0.0169	27295.0	rs7193778	16	69529987	23263486	-5.875	-2.579881656804734	1
-0.032	0.006	109775.0	-0.0316	0.011	27348.0	rs7188445	16	79701090	23263486	-5.333333333333333	-2.872727272727273	1
-0.038	0.006	110044.0	-0.0551	0.0102	27544.0	rs7224610	17	55287427	23263486	-6.333333333333333	-5.401960784313726	1
0.051	0.008	107523.0	0.0194	0.015	21418.0	rs2079742	17	61388336	23263486	6.374999999999999	1.2933333333333334	0
0.029	0.006	109669.0	0.0226	0.0121	22156.0	rs164009	17	76287588	23263486	4.833333333333333	1.8677685950413223	0
0.033	0.006	109818.0	0.0182	0.0106	31704.0	rs1035942	19	7199792	23263486	5.5	1.7169811320754718	0
-0.0322	0.0075	109910.0	-0.0391	0.0145	26249.9	rs4149178	6	43304450	23263486	-4.293333333333333	-2.696551724137931	1
-0.0484	0.0092	49757.0	0.0206	0.0227	7495.83	rs11757159	6	32552495	23263486	-5.260869565217392	0.9074889867841409	0
-0.0407	0.0078	56627.0	-0.0062	0.0151	14382.5	rs11954519	5	39902263	23263486	-5.217948717948718	-0.4105960264900662	0
-0.0457	0.0088	60491.0	-0.0097	0.0173	14401.0	rs456867	5	56515265	23263486	-5.1931818181818175	-0.5606936416184971	0
0.0387	0.0074	57561.0	0.0165	0.0141	14615.2	rs1933737	6	115989124	23263486	5.229729729729729	1.1702127659574468	0
0.0399	0.0073	59938.0	0.0217	0.0137	17115.8	rs2244608	12	120979185	23263486	5.465753424657534	1.583941605839416	0
-0.0418	0.008	56340.0	-0.0104	0.0183	12423.4	rs12955983	18	60205756	23263486	-5.225	-0.5683060109289617	0
-0.0258	0.0061	91054.0	-0.0005	0.0115	20488.5	rs884080	1	2095310	23263486	-4.229508196721311	-0.043478260869565216	0
-0.0264	0.0056	109878.0	-0.0343	0.0115	22089.0	rs4970988	1	150977586	23263486	-4.714285714285714	-2.9826086956521736	1
-0.0255	0.0059	110063.0	-0.0099	0.0115	22387.6	rs10489401	1	186773815	23263486	-4.322033898305085	-0.8608695652173914	0
-0.0917	0.0217	97848.0	-0.0539	0.0497	20926.0	rs6707470	2	157490058	23263486	-4.225806451612903	-1.0845070422535212	0
0.0307	0.0072	109272.0	0.0309	0.0207	12492.0	rs4972801	2	176018538	23263486	4.263888888888889	1.4927536231884058	0
-0.0414	0.0086	103117.0	-0.0269	0.0217	15198.4	rs12468226	2	202472278	23263486	-4.813953488372093	-1.23963133640553	0
0.0258	0.0055	109831.0	0.0104	0.0119	21980.0	rs300915	4	143353003	23263486	4.690909090909091	0.8739495798319327	0
-0.0279	0.006	108617.0	-0.012	0.0128	20686.4	rs4073745	5	177306340	23263486	-4.65	-0.9375	0
-0.0271	0.0063	97080.0	-0.008	0.0129	19151.9	rs7944548	11	502217	23263486	-4.301587301587301	-0.6201550387596899	0
0.0257	0.0059	102778.0	0.0233	0.0161	13700.3	rs11056399	12	15212576	23263486	4.3559322033898304	1.4472049689440996	0
0.0298	0.0063	110120.0	0.016	0.0131	22165.0	rs4760636	12	47779569	23263486	4.73015873015873	1.2213740458015268	0
0.0295	0.0057	108516.0	0.0414	0.0115	22340.9	rs7976059	12	51857488	23263486	5.175438596491228	3.6	1
0.0331	0.0074	109975.0	-0.0217	0.0155	22368.0	rs11624421	14	76325479	23263486	4.472972972972973	-1.4000000000000001	0
0.0378	0.0085	109520.0	-0.0108	0.021	17269.0	rs3751043	15	63556606	23263486	4.447058823529411	-0.5142857142857142	0
0.0388	0.009	101159.0	0.0178	0.0216	14091.4	rs11574736	20	44410897	23263486	4.311111111111112	0.8240740740740741	0
0.179	0.019	1452.0	0.148	0.008	8830.0	rs6742078	2	233763993	23371916	9.421052631578947	18.5	1
0.067	0.014	1452.0	0.011	0.009	8830.0	rs687242	13	30044420	23371916	4.785714285714286	1.2222222222222223	0
0.17	0.02	1452.0	0.124	0.012	8830.0	rs6742078	2	233763993	23371916	8.5	10.333333333333334	1
0.08	0.017	1452.0	0.014	0.009	8830.0	rs977744	2	76810883	23371916	4.705882352941177	1.5555555555555558	0
0.086	0.019	1452.0	0.072	0.01	8830.0	rs2417940	12	20864941	23371916	4.526315789473684	7.199999999999999	1
0.193	0.023	1452.0	0.162	0.009	8830.0	rs6742078	2	233763993	23371916	8.391304347826088	18.000000000000004	1
0.082	0.017	1452.0	0.011	0.01	8830.0	rs687242	13	30044420	23371916	4.823529411764706	1.0999999999999999	0
-0.15	0.02	5878.0	-0.15	0.06	1052.0	rs1021188	13	42541997	23437003	-7.5	-2.5	1
-0.11	0.02	5878.0	-0.1	0.05	1025.0	rs271170	6	132994665	23437003	-5.5	-2.0	1
-0.1	0.02	5878.0	-0.11	0.04	1025.0	rs7839059	8	118964303	23437003	-5.0	-2.75	1
-0.09	0.02	5878.0	-0.09	0.04	1027.0	rs6909279	6	151574321	23437003	-4.5	-2.25	1
0.22	0.04	2500.0	0.14	0.06	1022.0	rs9287237	1	240433914	23437003	5.5	2.3333333333333335	1
0.441	0.075	33533.0	-0.029	0.069	38360.0	rs10163409	16	54104968	23372041	5.88	-0.42028985507246375	0
0.653	0.131	33533.0	0.016	0.117	38360.0	rs6558687	8	2746661	23372041	4.984732824427481	0.13675213675213674	0
0.309	0.064	33533.0	0.141	0.058	38360.0	rs197273	2	161038152	23372041	4.828125	2.4310344827586206	1
0.317	0.067	33533.0	0.066	0.06	38360.0	rs133055	22	40654867	23372041	4.731343283582089	1.1	0
-0.481	0.102	33533.0	0.065	0.085	38360.0	rs703058	10	16834053	23372041	-4.715686274509804	0.7647058823529411	0
-0.357	0.076	33533.0	0.165	0.072	38360.0	rs7689746	4	94652972	23372041	-4.697368421052632	2.291666666666667	0
-0.493	0.108	33533.0	0.094	0.091	38360.0	rs13065635	3	121583563	23372041	-4.564814814814815	1.032967032967033	0
0.304	0.068	33533.0	-0.033	0.06	38360.0	rs1512130	4	46950454	23372041	4.470588235294117	-0.55	0
0.138	0.025	33533.0	0.016	0.026	38360.0	rs7958151	12	131133090	23372041	5.5200000000000005	0.6153846153846154	0
-0.172	0.036	33533.0	0.073	0.036	38360.0	rs17158276	7	29608461	23372041	-4.777777777777778	2.0277777777777777	0
0.136	0.029	33533.0	-0.044	0.036	38360.0	rs1039755	11	116513409	23372041	4.689655172413794	-1.2222222222222223	0
-0.158	0.035	33533.0	-0.067	0.034	38360.0	rs1440620	1	214088007	23372041	-4.514285714285714	-1.9705882352941175	1
0.145	0.032	33533.0	-0.011	0.034	38360.0	rs152621	5	14582897	23372041	4.53125	-0.32352941176470584	0
-0.114	0.025	33533.0	-0.021	0.026	38360.0	rs1457974	6	76714745	23372041	-4.56	-0.8076923076923078	0
0.248	0.054	33533.0	-0.01	0.052	38360.0	rs10789371	1	41472757	23372041	4.592592592592593	-0.19230769230769232	0
-0.2589	0.0444	4066.0	0.05	0.039	9692.0	rs9559892	13	88716410	23446634	-5.831081081081082	1.2820512820512822	0
0.2396	0.0411	4026.0	0.056	0.035	9692.0	rs7192051	16	4492116	23446634	5.829683698296837	1.5999999999999999	0
0.259	0.0475	6343.0	0.048	0.087	9696.0	rs7192051	16	4492116	23446634	5.4526315789473685	0.5517241379310346	0
0.103	0.018	6169.0	0.092	0.033	1817.0	rs12612930	2	71298655	23456168	5.722222222222222	2.7878787878787876	1
0.071	0.016	6259.0	0.135	0.033	1831.0	rs11021504	11	96262284	23456168	4.437499999999999	4.090909090909091	1
0.113	0.024	4910.0	0.15	0.04	1880.0	rs3816804	12	56286961	23456168	4.708333333333333	3.75	1
0.208	0.035	6398.0	0.123	0.061	1794.0	rs3751599	15	51281336	23456168	5.942857142857142	2.0163934426229506	1
0.095	0.021	5929.0	0.151	0.041	1775.0	rs11082671	18	48339226	23456168	4.523809523809524	3.6829268292682924	1
0.214	0.046	6444.0	0.182	0.082	1879.0	rs17382723	2	241114131	23456168	4.6521739130434785	2.219512195121951	1
0.099	0.022	4753.0	0.048	0.036	1871.0	rs11923600	3	176209663	23456168	4.500000000000001	1.3333333333333335	0
0.176	0.038	6439.0	0.087	0.065	1835.0	rs16895057	6	29553100	23456168	4.631578947368421	1.3384615384615384	0
0.083	0.018	6413.0	0.025	0.034	1876.0	rs13258397	8	111639420	23456168	4.611111111111112	0.7352941176470588	0
0.086	0.018	6474.0	0.033	0.034	1880.0	rs10509091	10	58451030	23456168	4.777777777777778	0.9705882352941176	0
0.087	0.019	6468.0	0.025	0.036	1880.0	rs4246215	11	61796827	23456168	4.578947368421052	0.6944444444444445	0
0.089	0.018	6285.0	0.019	0.034	1880.0	rs10773568	12	128701645	23456168	4.944444444444445	0.5588235294117646	0
0.093	0.02	6387.0	0.055	0.037	1856.0	rs154663	16	89659627	23456168	4.6499999999999995	1.4864864864864866	0
-0.173	0.0386248517	7280.0	-0.035	0.0249097633	19673.0	rs1343654	2	10865359	23474815	-4.478981598264622	-1.4050715608365498	0
-0.162	0.0351812107	7280.0	-0.089	0.0224464806	19673.0	rs11715445	3	58358161	23474815	-4.6047306723301595	-3.9649868318332273	1
-0.149	0.0328151995	7280.0	-0.012	0.020536429	19673.0	rs10018930	4	110108479	23474815	-4.540578825370237	-0.58432748945788	0
0.281	0.0513893854	7280.0	-0.031	0.0320218543	19673.0	rs13178105	5	78972305	23474815	5.468055276644737	-0.9680888467473915	0
0.298	0.0531086532	7280.0	-0.024	0.0357490658	19673.0	rs583456	6	24948052	23474815	5.611138337057284	-0.6713462145911516	0
-0.293	0.0530495629	7280.0	0.028	0.0360235582	19673.0	rs9490548	6	122769332	23474815	-5.5231369305024	0.777269137172574	0
0.22	0.0421628609	7280.0	0.028	0.0220431197	19673.0	rs7897547	10	44682206	23474815	5.217862244257718	1.270237624305057	0
0.185	0.0354411531	7280.0	0.06	0.0229704274	19673.0	rs10771293	12	26690985	23474815	5.219920454563314	2.612054140533754	1
-0.16	0.0335257704	7280.0	-0.002	0.0185194497	19673.0	rs1956704	14	94404247	23474815	-4.7724481224747635	-0.10799456962266002	0
-0.288	0.0528923822	7280.0	0.025	0.0359666562	19673.0	rs4776318	15	66782319	23474815	-5.445018507788065	0.6950882467634009	0
0.184	0.0382856845	7280.0	-0.01	0.0237719065	19673.0	rs10500355	16	7409346	23474815	4.805973888229685	-0.42066461939011923	0
-1.394	0.2973130984	7280.0	0.011	0.1790042749	19673.0	rs8109324	19	52735488	23474815	-4.688659892557226	0.06145104638503803	0
-0.2	0.04	5866.0	0.04	0.11	715.0	rs11958689	5	88811036	23572186	-5.0	0.36363636363636365	0
0.07	0.013	14040.0	0.007	0.021	9710.0	rs786425	12	123600955	23449627	5.384615384615385	0.3333333333333333	0
0.06	0.012	14040.0	-0.04	0.021	9710.0	rs11734314	4	25950624	23449627	5.0	-1.9047619047619047	0
0.06	0.012	14040.0	0.03	0.021	9710.0	rs4764124	12	14813670	23449627	5.0	1.4285714285714284	0
-0.06	0.012	14040.0	-0.04	0.021	9710.0	rs1150668	6	28162011	23449627	-5.0	-1.9047619047619047	0
-0.12	0.025	14040.0	-0.02	0.039	9710.0	rs17072290	4	181803024	23449627	-4.8	-0.5128205128205129	0
0.06	0.013	14040.0	-0.0009	0.021	9710.0	rs714237	7	126359595	23449627	4.615384615384616	-0.04285714285714285	0
-0.13	0.028	14040.0	-0.01	0.06	9710.0	rs11225148	11	102138549	23449627	-4.642857142857143	-0.16666666666666669	0
0.09	0.019	14040.0	0.05	0.033	9710.0	rs12122440	1	76011522	23449627	4.7368421052631575	1.5151515151515151	0
0.06	0.014	14040.0	-0.02	0.024	9710.0	rs11858812	15	41439352	23449627	4.285714285714286	-0.8333333333333334	0
-0.06	0.012	14040.0	-0.05	0.021	9710.0	rs823094	1	205720679	23449627	-5.0	-2.380952380952381	1
0.12	0.023	6879.0	-0.07	0.029	4577.0	rs12472983	2	1878192	23449627	5.217391304347826	-2.413793103448276	0
0.09	0.019	6879.0	0.03	0.031	4577.0	rs11249608	5	178999318	23449627	4.7368421052631575	0.9677419354838709	0
-0.15	0.031	6879.0	-0.04	0.063	4577.0	rs17541203	1	57160259	23449627	-4.838709677419355	-0.6349206349206349	0
0.1	0.02	7161.0	-0.01	0.034	5133.0	rs6069675	20	56259077	23449627	5.0	-0.29411764705882354	0
-0.2	0.044	7161.0	0.03	0.07	5133.0	rs11813045	10	4571191	23449627	-4.545454545454546	0.4285714285714285	0
0.1	0.021	7161.0	0.003	0.035	5133.0	rs1387828	10	104768916	23449627	4.761904761904762	0.0857142857142857	0
-0.1	0.022	7161.0	-0.02	0.039	5133.0	rs1535669	20	62105222	23449627	-4.545454545454546	-0.5128205128205129	0
0.08	0.017	7161.0	0.07	0.024	5133.0	rs281379	19	48711017	23449627	4.705882352941177	2.916666666666667	1
0.1	0.022	7161.0	0.06	0.037	5133.0	rs10780944	9	70542500	23449627	4.545454545454546	1.6216216216216217	0
0.09	0.02	7161.0	-0.02	0.033	5133.0	rs11858812	15	41439352	23449627	4.5	-0.6060606060606061	0
-4.9	0.96	18089.0	-0.5	2.24	2850.0	rs4557202	3	161102736	23599027	-5.104166666666667	-0.2232142857142857	0
5.11	1.02	18089.0	0.3	2.49	2850.0	rs11216435	11	117518217	23599027	5.009803921568627	0.12048192771084336	0
5.69	1.18	18089.0	-1.36	2.35	2850.0	rs1476150	2	133118822	23599027	4.822033898305086	-0.5787234042553192	0
7.69	1.59	18089.0	-0.28	3.79	2850.0	rs7754121	6	23173385	23599027	4.836477987421383	-0.07387862796833773	0
4.55	0.95	18089.0	1.03	2.29	2850.0	rs320320	1	243671884	23599027	4.7894736842105265	0.4497816593886463	0
6.15	1.31	18089.0	5.63	3.05	2850.0	rs12907866	15	51253257	23599027	4.694656488549619	1.8459016393442624	0
4.67	1.0	18089.0	-2.69	2.34	2850.0	rs6468994	8	105284492	23599027	4.67	-1.1495726495726497	0
4.8	1.03	18089.0	2.67	2.5	2850.0	rs11071033	15	54088003	23599027	4.660194174757281	1.068	0
-4.32	0.94	18089.0	-2.28	2.25	2850.0	rs7807441	7	67723801	23599027	-4.595744680851064	-1.0133333333333332	0
-6.43	1.4	18089.0	-0.16	3.31	2850.0	rs6947406	7	41007027	23599027	-4.5928571428571425	-0.04833836858006042	0
4.88	1.07	18089.0	3.55	2.57	2850.0	rs980000	15	60608764	23599027	4.5607476635514015	1.3813229571984436	0
-4.48	0.98	18089.0	-5.29	2.29	2850.0	rs8014131	14	85497512	23599027	-4.571428571428572	-2.3100436681222707	1
-4.52	0.99	18089.0	-1.19	2.36	2850.0	rs7819115	8	1613590	23599027	-4.565656565656565	-0.5042372881355932	0
-4.37	0.97	18089.0	-0.11	2.24	2850.0	rs10441737	9	111539305	23599027	-4.505154639175258	-0.049107142857142856	0
5.43	1.21	18089.0	6.77	2.87	2850.0	rs10940138	5	67898641	23599027	4.4876033057851235	2.3588850174216027	1
4.72	1.05	18089.0	1.8	2.21	2850.0	rs7911165	10	129828386	23599027	4.495238095238095	0.8144796380090498	0
4.46	0.99	18089.0	-2.81	2.35	2850.0	rs2796200	1	71193205	23599027	4.505050505050505	-1.195744680851064	0
-1.29	0.28	2628.0	-0.36	1.15	197.0	rs8042694	15	74933074	23658558	-4.607142857142857	-0.3130434782608696	0
-1.95	0.41	2612.0	-0.46	0.53	848.0	rs12115280	9	89026648	23658558	-4.7560975609756095	-0.8679245283018868	0
1.27	0.29	2612.0	0.33	1.23	197.0	rs2332838	4	174605539	23658558	4.379310344827586	0.2682926829268293	0
2.31	0.52	2612.0	-0.57	1.98	197.0	rs17039820	2	123067780	23658558	4.4423076923076925	-0.28787878787878785	0
0.97	0.22	4590.0	0.73	1.2	197.0	rs2781564	6	72468161	23658558	4.409090909090909	0.6083333333333334	0
-1.19	0.27	4595.0	-0.86	1.5	197.0	rs4725336	7	150370356	23658558	-4.4074074074074066	-0.5733333333333334	0
-0.94	0.21	4595.0	-0.95	1.3	197.0	rs4233429	1	90634346	23658558	-4.476190476190476	-0.7307692307692307	0
1.38	0.29	2631.0	-0.1058	0.2627	1045.0	rs9832895	3	38620042	23658558	4.758620689655173	-0.4027407689379521	0
-1.3	0.27	4590.0	0.435	0.3402	1045.0	rs1841548	2	166063920	23658558	-4.814814814814815	1.2786596119929452	0
0.89	0.2	4595.0	-0.3	1.3	197.0	rs2173324	4	124943634	23658558	4.45	-0.23076923076923075	0
-1.16	0.25	4590.0	-1.28	1.36	197.0	rs6425361	1	175787570	23658558	-4.64	-0.9411764705882353	0
-0.91	0.19	4595.0	-0.06	0.3	848.0	rs160196	11	88533225	23658558	-4.7894736842105265	-0.2	0
-1.2	0.27	4590.0	-2.72	1.58	197.0	rs9822730	3	113135828	23658558	-4.444444444444444	-1.7215189873417722	0
1.93	0.39	2628.0	-0.43	0.27	848.0	rs2587561	8	72077964	23658558	4.948717948717948	-1.5925925925925926	0
-1.17	0.25	4590.0	0.24	0.33	848.0	rs17801669	19	46443383	23658558	-4.68	0.7272727272727272	0
-1.04	0.23	4590.0	0.1414	0.2751	1045.0	rs7809940	7	1349761	23658558	-4.521739130434782	0.5139949109414758	0
-1.03	0.22	4590.0	-0.2126	0.2815	1045.0	rs3923603	4	144190176	23658558	-4.681818181818182	-0.755239786856128	0
1.22	0.27	4595.0	2.32	1.96	197.0	rs2189000	7	19121595	23658558	4.518518518518518	1.183673469387755	0
1.22	0.27	2628.0	0.3	1.02	197.0	rs658912	5	82316660	23658558	4.518518518518518	0.29411764705882354	0
-1.17	0.25	4595.0	-0.26	0.46	848.0	rs8076171	17	33807399	23658558	-4.68	-0.5652173913043478	0
-1.38	0.31	2612.0	-0.47	1.21	197.0	rs10803639	2	235374268	23658558	-4.451612903225806	-0.3884297520661157	0
1.71	0.36	2612.0	-0.162	0.4408	1045.0	rs10831742	11	12148778	23658558	4.75	-0.367513611615245	0
1.3	0.28	2628.0	-0.15	0.22	848.0	rs3789332	20	6089793	23658558	4.642857142857142	-0.6818181818181818	0
1.57	0.33	4590.0	-0.61	0.52	848.0	rs17029245	3	32347561	23658558	4.757575757575758	-1.173076923076923	0
1.79	0.38	2628.0	0.16	0.32	848.0	rs16860099	2	196985452	23658558	4.7105263157894735	0.5	0
0.085	0.012	13503.4	0.082	0.012	15443.2	rs9940128	16	53766842	23669352	7.083333333333334	6.833333333333333	1
0.098	0.014	13506.0	0.065	0.013	15444.0	rs7234864	18	60067625	23669352	7.0	5.0	1
-0.091	0.013	12237.4	-0.032	0.012	15445.3	rs12142020	1	74534327	23669352	-7.0	-2.6666666666666665	1
0.061	0.013	13606.7	0.04	0.012	15436.0	rs13130484	4	45173674	23669352	4.6923076923076925	3.3333333333333335	1
-0.073	0.015	13562.0	-0.039	0.014	15436.0	rs1561288	2	25146133	23669352	-4.866666666666666	-2.7857142857142856	1
0.065	0.013	13605.8	0.024	0.012	15440.0	rs4081366	1	177815002	23669352	5.0	2.0	1
0.053	0.013	13506.0	0.034	0.012	15443.5	rs10789336	1	72372723	23669352	4.076923076923077	2.8333333333333335	1
0.1	0.022	13355.0	0.046	0.02	15446.0	rs1321847	6	79823470	23669352	4.545454545454546	2.3	1
0.139	0.033	12967.0	0.078	0.031	15446.7	rs11847697	14	30045906	23669352	4.212121212121212	2.5161290322580645	1
0.06	0.012	13504.0	0.023	0.012	15443.5	rs6107853	20	6629230	23669352	5.0	1.9166666666666665	0
0.067	0.015	13606.8	0.031	0.014	15441.0	rs8005845	14	94628060	23669352	4.466666666666667	2.2142857142857144	1
-0.072	0.017	12153.0	-0.037	0.015	15444.7	rs3936060	5	125011395	23669352	-4.235294117647058	-2.466666666666667	1
-0.14	0.034	12686.0	-0.038	0.033	15447.0	rs2236835	1	18663757	23669352	-4.11764705882353	-1.1515151515151514	0
0.054	0.013	12239.9	0.028	0.012	15446.3	rs10762827	10	79002724	23669352	4.153846153846154	2.3333333333333335	1
0.085	0.017	13420.6	0.019	0.016	15446.6	rs2617403	5	69133213	23669352	5.0	1.1875	0
0.085	0.02	13520.0	0.031	0.018	15440.0	rs1447265	11	30669992	23669352	4.25	1.7222222222222223	0
-0.053	0.012	13606.0	-0.02	0.012	15426.0	rs942233	13	80127713	23669352	-4.416666666666666	-1.6666666666666667	0
-0.147	0.032	12967.0	-0.03	0.029	15446.8	rs308381	4	122861950	23669352	-4.59375	-1.0344827586206895	0
0.155	0.033	12817.0	0.027	0.031	15446.9	rs971999	2	469266	23669352	4.696969696969696	0.8709677419354839	0
-0.124	0.028	12965.0	-0.026	0.027	15446.8	rs12483905	22	43518516	23669352	-4.428571428571429	-0.9629629629629629	0
0.053	0.013	13607.0	0.014	0.012	15447.0	rs522327	6	38945401	23669352	4.076923076923077	1.1666666666666667	0
0.135	0.032	12967.0	0.03	0.029	15446.8	rs4235324	4	24986391	23669352	4.21875	1.0344827586206895	0
0.154	0.035	11843.0	0.032	0.032	15446.9	rs4673210	2	201818013	23669352	4.3999999999999995	1.0	0
0.053	0.013	13363.9	0.013	0.012	15445.7	rs17522122	14	32833676	23669352	4.076923076923077	1.0833333333333333	0
-0.06	0.014	13227.6	-0.004	0.013	15446.3	rs2865266	19	53322558	23669352	-4.285714285714286	-0.3076923076923077	0
0.059	0.013	13607.0	0.008	0.013	15439.0	rs6534743	4	129793613	23669352	4.538461538461538	0.6153846153846154	0
0.06	0.013	13507.0	0.003	0.011	15446.1	rs13133246	4	30650268	23669352	4.615384615384616	0.27272727272727276	0
0.376	0.09	11659.0	0.05	0.106	11296.0	rs12971678	19	21962674	23669352	4.177777777777778	0.47169811320754723	0
0.235	0.05	11659.0	0.0	0.05	15446.8	rs3733712	5	140787635	23669352	4.699999999999999	0.0	0
0.156	0.034	12687.0	0.007	0.031	15446.8	rs12210514	6	8634705	23669352	4.588235294117647	0.22580645161290322	0
-0.06	0.014	13323.0	-0.005	0.012	15444.1	rs728035	6	142856884	23669352	-4.285714285714286	-0.4166666666666667	0
0.184	0.045	11658.0	0.013	0.051	15446.8	rs16937918	8	71995195	23669352	4.088888888888889	0.2549019607843137	0
0.519	0.12	6502.0	0.105	0.1	14516.0	rs16973122	18	40347641	23669352	4.325	1.0499999999999998	0
-0.083	0.02	12152.0	-0.015	0.015	15446.8	rs17292516	8	58817500	23669352	-4.15	-1.0	0
-0.051	0.012	13508.0	-0.002	0.012	15444.2	rs2972071	2	55073613	23669352	-4.25	-0.16666666666666666	0
0.061	0.013	13606.0	-0.006	0.012	15443.0	rs9317107	13	60245088	23669352	4.6923076923076925	-0.5	0
-0.052	0.013	13601.8	-0.001	0.012	15382.0	rs10871456	16	31597510	23669352	-4.0	-0.08333333333333333	0
0.051	0.012	13608.0	0.0	0.012	15446.0	rs4384809	2	166368008	23669352	4.25	0.0	0
0.057	0.014	13465.9	0.001	0.013	15446.0	rs6901377	6	6346529	23669352	4.071428571428571	0.07692307692307693	0
-0.08	0.019	13312.0	-0.004	0.015	15442.0	rs12883722	14	82139260	23669352	-4.2105263157894735	-0.26666666666666666	0
0.058	0.013	12238.8	-0.001	0.012	15446.2	rs1358869	6	2980990	23669352	4.461538461538462	-0.08333333333333333	0
-0.058	0.014	13608.0	0.002	0.013	15443.0	rs1372952	2	184485984	23669352	-4.142857142857143	0.15384615384615385	0
0.053	0.013	13505.0	0.0	0.012	15444.6	rs1227466	9	23181446	23669352	4.076923076923077	0.0	0
-0.07	0.017	13420.0	0.003	0.016	15445.9	rs935951	11	5940339	23669352	-4.11764705882353	0.1875	0
-0.058	0.013	12239.0	0.002	0.012	15444.5	rs7846303	8	69599951	23669352	-4.461538461538462	0.16666666666666666	0
0.077	0.019	13517.0	-0.003	0.017	15438.0	rs8055894	16	21178771	23669352	4.052631578947368	-0.1764705882352941	0
0.071	0.018	12067.0	-0.008	0.016	15439.0	rs7236117	18	73766993	23669352	3.944444444444444	-0.5	0
0.101	0.024	13455.0	-0.011	0.022	15445.0	rs6533817	4	114744164	23669352	4.208333333333334	-0.5	0
0.061	0.013	13507.0	-0.012	0.013	15445.1	rs4858801	3	47599432	23669352	4.6923076923076925	-0.9230769230769231	0
0.095	0.022	12009.7	-0.01	0.019	15446.4	rs1151799	2	237781875	23669352	4.318181818181818	-0.5263157894736842	0
-0.076	0.018	13418.0	0.008	0.016	15445.3	rs17210957	12	11853610	23669352	-4.222222222222222	0.5	0
-0.152	0.037	12967.0	0.018	0.034	15446.8	rs7928236	11	99919676	23669352	-4.108108108108108	0.5294117647058822	0
0.06	0.014	13607.0	-0.011	0.013	15442.0	rs10516510	4	104516205	23669352	4.285714285714286	-0.8461538461538461	0
0.066	0.016	12126.0	-0.01	0.015	15445.4	rs17369879	12	95864088	23669352	4.125	-0.6666666666666667	0
0.156	0.037	12687.0	-0.024	0.034	15446.9	rs7141947	14	75652050	23669352	4.216216216216217	-0.7058823529411764	0
0.058	0.013	13605.0	-0.012	0.012	15427.0	rs1914009	3	2685839	23669352	4.461538461538462	-1.0	0
0.233	0.056	12177.0	-0.028	0.048	15446.8	rs17628276	3	158455158	23669352	4.160714285714286	-0.5833333333333334	0
-0.077	0.019	8403.0	0.007	0.015	13204.5	rs4832330	2	83826660	23669352	-4.052631578947368	0.4666666666666667	0
0.054	0.013	13507.0	-0.011	0.012	15445.2	rs9456819	6	162943687	23669352	4.153846153846154	-0.9166666666666666	0
-0.068	0.016	13466.0	0.014	0.015	15444.9	rs17123861	11	120385628	23669352	-4.25	0.9333333333333333	0
0.312	0.07	11658.0	-0.109	0.073	11296.0	rs17487753	11	110692094	23669352	4.457142857142856	-1.493150684931507	0
-0.058	0.014	13608.0	0.02	0.013	15431.0	rs2059960	5	97717379	23669352	-4.142857142857143	1.5384615384615385	0
-0.071	0.017	13506.5	0.02	0.016	15446.7	rs1477840	3	111172258	23669352	-4.1764705882352935	1.25	0
-0.062	0.015	13275.9	0.019	0.014	15445.8	rs2249857	1	170242290	23669352	-4.133333333333334	1.357142857142857	0
0.051	0.013	13360.7	-0.018	0.012	15446.4	rs1293388	20	53180143	23669352	3.923076923076923	-1.4999999999999998	0
-0.053	0.013	13606.0	0.019	0.012	15445.0	rs946025	13	101326471	23669352	-4.076923076923077	1.5833333333333333	0
-0.311	0.072	11657.0	0.122	0.057	15446.9	rs12700012	7	18893897	23669352	-4.319444444444445	2.1403508771929824	0
-1.6	0.25	18722.0	-1.6241	0.5605	3939.0	rs2194025	5	88502419	23776548	-6.4	-2.897591436217663	1
-0.82	0.15	18722.0	-1.0394	0.3314	3939.0	rs3744061	17	76737321	23776548	-5.466666666666667	-3.1363910681955347	1
-0.9	0.18	18722.0	0.2457	0.3801	3939.0	rs2281827	13	28427584	23776548	-5.0	0.6464088397790055	0
0.106	0.0180379097	101069.0	0.077	0.0341141298	25490.0	rs9320913	6	98136857	23722424	5.876512398773124	2.257129243847809	1
0.096	0.0185539159	101069.0	0.056	0.0350395697	25490.0	rs3783006	13	98458955	23722424	5.17410990312832	1.598193142194894	0
0.09	0.0181522554	101069.0	0.065	0.0334511199	25490.0	rs8049439	16	28826194	23722424	4.958061575092206	1.9431337484159985	0
-0.136	0.0274846997	101069.0	0.091	0.0666273462	25490.0	rs13188378	5	102594984	23722424	-4.94820760221004	1.3658055616809182	0
-0.28	0.06	994.0	-0.009	0.0070227373	4004.0	rs848788	3	124809577	23984888	-4.666666666666667	-1.2815515682182785	0
-0.32	0.07	994.0	0.003	0.0057208182	4004.0	rs4861175	4	42235881	23984888	-4.571428571428571	0.5244005131993182	0
0.38	0.09	994.0	0.001	0.0013534605	4004.0	rs296282	5	106800083	23984888	4.222222222222222	0.7388468300330893	0
0.24	0.05	994.0	0.019	0.0084768345	4004.0	rs7595130	2	227578836	23984888	4.8	2.2414027311728213	1
-0.2213	0.0292	5143.0	-0.0303	0.0266	1474.0	rs37369	5	35037010	24047826	-7.578767123287671	-1.1390977443609023	0
-0.2604	0.0181	5143.0	-0.1181	0.0187	1474.0	rs1153858	15	45360505	24047826	-14.386740331491712	-6.315508021390373	1
0.069	0.004	39400.0	0.076	0.007	21654.0	rs1801725	3	122284910	24068962	17.25	10.857142857142856	1
0.018	0.003	39400.0	0.019	0.005	21598.0	rs1550532	2	233356202	24068962	5.999999999999999	3.8	1
0.02	0.003	39400.0	0.008	0.005	21558.0	rs780094	2	27518370	24068962	6.666666666666667	1.6	0
0.027	0.006	38361.0	0.028	0.008	21679.0	rs10491003	10	9286688	24068962	4.5	3.5	1
-0.021	0.003	39400.0	-0.013	0.005	21611.0	rs7481584	11	3007859	24068962	-7.0	-2.5999999999999996	1
-0.023	0.004	39400.0	-0.022	0.007	21528.0	rs7336933	13	41984940	24068962	-5.75	-3.142857142857143	1
-0.018	0.003	39400.0	-0.02	0.005	21566.0	rs1570669	20	54157888	24068962	-5.999999999999999	-4.0	1
0.018	0.004	39400.0	-0.002	0.006	21570.0	rs2885836	3	25153632	24068962	4.5	-0.3333333333333333	0
0.017	0.003	39400.0	0.003	0.005	21587.0	rs4074995	5	177370342	24068962	5.666666666666667	0.6	0
0.014	0.003	39400.0	0.008	0.005	21658.0	rs9447004	6	73749014	24068962	4.666666666666667	1.6	0
-0.033	0.006	38361.0	-0.01	0.01	21660.0	rs11967485	6	156807123	24068962	-5.5	-1.0	0
0.021	0.003	39400.0	0.0003	0.005	21573.0	rs17711722	7	65806210	24068962	7.0	0.05999999999999999	0
0.037	0.007	38361.0	0.013	0.011	21649.0	rs12150338	17	1730810	24068962	5.285714285714286	1.1818181818181819	0
0.02	0.004	32748.0	0.0045	0.0056	21578.0	rs2281558	20	25259553	24068962	5.0	0.8035714285714285	0
-0.168	0.0328647414	1180.0	-0.119	0.1349837885	2474.0	rs3754466	1	159008157	24324648	-5.1118613092145	-0.8815873470613101	0
0.132	0.0255275929	1180.0	0.098	0.0151779964	2474.0	rs9264567	6	31267597	24324648	5.1708753158626255	6.456715195953005	1
0.161	0.0299054935	1180.0	0.157	0.0690079903	2474.0	rs12173787	6	33767694	24324648	5.38362625582487	2.2750988590954515	1
-0.118	0.0237249762	1180.0	0.114	0.1018467723	2474.0	rs2078158	11	123574152	24324648	-4.973661469890115	1.1193285503854893	0
0.114	0.0228973659	1180.0	0.112	0.1140294163	2474.0	rs1399315	13	61104215	24324648	4.978738624253718	0.9822026950075688	0
0.1158	0.0218	12531.0	0.2779	0.1104	8216.0	rs12193446	6	129498893	24144296	5.3119266055045875	2.517210144927536	1
0.1026	0.0201	12531.0	-0.0804	0.0717	8216.0	rs2047229	12	56389456	24144296	5.104477611940299	-1.1213389121338913	0
-0.1071	0.0212	12531.0	-0.0366	0.0209	8216.0	rs9577381	13	111921290	24144296	-5.05188679245283	-1.751196172248804	0
-0.0641	0.0131	12531.0	-0.0424	0.0231	8216.0	rs8059024	16	88280557	24144296	-4.893129770992367	-1.8354978354978355	0
0.1859	0.0382	12531.0	0.0232	0.0714	8216.0	rs7867456	9	21035308	24144296	4.866492146596859	0.3249299719887955	0
0.0601	0.0123	12531.0	0.0233	0.0174	8216.0	rs2118156	15	34689797	24144296	4.8861788617886175	1.3390804597701151	0
-0.0583	0.012	12531.0	-0.094	0.0196	8216.0	rs11118358	1	219604773	24144296	-4.858333333333333	-4.795918367346939	1
0.0751	0.0158	12531.0	0.0318	0.024	8216.0	rs12676965	8	37823908	24144296	4.753164556962025	1.325	0
-0.0647	0.0138	12531.0	-0.0244	0.0186	8216.0	rs10838529	11	45909951	24144296	-4.688405797101449	-1.3118279569892475	0
0.0585	0.0127	12531.0	0.0497	0.0212	8216.0	rs10400419	12	65996188	24144296	4.606299212598426	2.3443396226415096	1
-0.0628	0.0137	12531.0	-0.0239	0.0216	8216.0	rs235771	20	6781378	24144296	-4.583941605839415	-1.1064814814814814	0
0.0892	0.0196	12531.0	0.069	0.091	8216.0	rs11039798	11	48518671	24144296	4.551020408163265	0.7582417582417583	0
0.0563	0.0124	12531.0	0.0214	0.0304	8216.0	rs893363	3	53813035	24144296	4.540322580645162	0.7039473684210525	0
0.0564	0.0125	12531.0	0.102	0.0167	8216.0	rs4074961	1	37627051	24144296	4.512	6.107784431137724	1
-0.0558	0.0124	12531.0	-0.036	0.0173	8216.0	rs793443	3	99854703	24144296	-4.5	-2.0809248554913293	1
-0.79	0.16	928.0	-0.1387	0.1019	3313.0	rs6544903	2	46593771	24604477	-4.9375	-1.3611383709519136	0
-0.3	0.06	928.0	0.0146	0.0312	3313.0	rs16835793	2	194389860	24604477	-5.0	0.46794871794871795	0
-0.27	0.05	928.0	0.0085	0.0281	3313.0	rs10446830	4	180292360	24604477	-5.4	0.302491103202847	0
0.45	0.09	928.0	0.03	0.07	843.0	rs927969	9	14524440	24604477	5.0	0.4285714285714285	0
-0.41	0.08	928.0	0.12	0.08	843.0	rs17756260	16	83256412	24604477	-5.125	1.5	0
-0.0429	0.0083	4484.0	-0.058	0.0227	824.0	rs1401999	3	183960554	24603532	-5.168674698795181	-2.555066079295154	1
0.135	0.028	2665.0	0.147	0.051	834.0	rs12126655	1	107814198	24722205	4.821428571428572	2.8823529411764706	1
0.129	0.026	2750.0	0.019	0.049	833.0	rs17042140	1	214501582	24722205	4.961538461538462	0.3877551020408163	0
-0.149	0.03	2640.0	-0.038	0.057	832.0	rs11026407	11	22083484	24722205	-4.966666666666667	-0.6666666666666666	0
-0.175	0.039	2607.0	-0.023	0.065	830.0	rs1203867	20	22550503	24722205	-4.487179487179487	-0.3538461538461538	0
-0.351	0.074	2754.0	-0.117	0.133	826.0	rs6834538	4	112622996	24722205	-4.743243243243243	-0.8796992481203008	0
-0.122	0.027	2787.0	-0.05	0.049	823.0	rs7785730	7	28056580	24722205	-4.518518518518518	-1.0204081632653061	0
-0.181	0.036	2771.0	-0.092	0.068	827.0	rs7951105	11	39010243	24722205	-5.027777777777778	-1.352941176470588	0
-0.06	0.0112	14258.0	-0.07	0.0102	22220.0	rs11898505	2	54457420	24430505	-5.357142857142857	-6.862745098039216	1
0.05	0.0107	14140.0	0.0049	0.00922	34390.0	rs9292469	5	32840104	24430505	4.672897196261682	0.5314533622559652	0
0.04	0.00813	14202.0	0.07	0.00794	34804.0	rs7741021	6	127147129	24430505	4.920049200492005	8.81612090680101	1
0.13	0.0139	12576.0	0.14	0.0143	35082.0	rs2982552	6	151738428	24430505	9.352517985611511	9.790209790209792	1
0.06	0.0122	14252.0	0.06	0.0111	19140.0	rs11520772	7	27740857	24430505	4.918032786885245	5.405405405405405	1
-0.06	0.0108	15510.0	-0.04	0.0103	21237.0	rs6974574	7	38070471	24430505	-5.555555555555555	-3.883495145631068	1
0.05	0.00957	15455.0	0.07	0.00738	33818.0	rs38664	7	76761653	24430505	5.2246603970741905	9.48509485094851	1
-0.08	0.0122	15509.0	-0.07	0.0127	18140.0	rs2908007	7	121322110	24430505	-6.557377049180327	-5.511811023622048	1
-0.04	0.0086	15296.0	-0.07	0.00794	34027.0	rs7902708	10	52679968	24430505	-4.651162790697675	-8.81612090680101	1
-0.05	0.0104	15428.0	-0.04	0.0166	10465.0	rs597319	11	87142955	24430505	-4.807692307692308	-2.4096385542168677	1
0.14	0.0142	13827.0	0.16	0.0122	34102.0	rs3000634	13	30695145	24430505	9.859154929577466	13.114754098360654	1
0.09	0.0171	15500.0	0.1	0.0173	20708.0	rs7188801	16	86674163	24430505	5.263157894736842	5.780346820809249	1
-0.06	0.0105	15299.0	-0.07	0.00828	33971.0	rs10416265	19	33114394	24430505	-5.7142857142857135	-8.454106280193239	1
0.1	0.0189	15382.0	-0.02	0.0153	34278.0	rs11898505	2	54457420	24430505	5.291005291005291	-1.3071895424836601	0
0.07	0.015	15379.0	0.03	0.0125	18140.0	rs9292469	5	32840104	24430505	4.666666666666667	2.4	1
0.07	0.0126	15505.0	0.05	0.012	18152.0	rs7741021	6	127147129	24430505	5.555555555555556	4.166666666666667	1
0.28	0.0519	4556.0	0.02	0.114	2236.0	rs2982552	6	151738428	24430505	5.394990366088632	0.17543859649122806	0
-0.14	0.0228	4556.0	-0.03	0.0343	2236.0	rs11520772	7	27740857	24430505	-6.140350877192983	-0.8746355685131195	0
0.11	0.0234	4556.0	0.03	0.0607	2236.0	rs6974574	7	38070471	24430505	4.700854700854701	0.4942339373970346	0
0.15	0.0228	4556.0	0.12	0.0568	2236.0	rs38664	7	76761653	24430505	6.578947368421052	2.112676056338028	1
0.12	0.0254	4556.0	-0.01	0.0262	2236.0	rs2908007	7	121322110	24430505	4.724409448818897	-0.38167938931297707	0
-0.13	0.0209	4556.0	-0.01	0.0216	2236.0	rs7902708	10	52679968	24430505	-6.220095693779905	-0.46296296296296297	0
-0.12	0.0225	4556.0	0.05	0.0292	2236.0	rs597319	11	87142955	24430505	-5.333333333333333	1.7123287671232879	0
0.11	0.022	4556.0	0.0024	0.029	2236.0	rs3000634	13	30695145	24430505	5.0	0.08275862068965516	0
0.14	0.0276	4556.0	0.05	0.0519	2236.0	rs7188801	16	86674163	24430505	5.072463768115942	0.9633911368015414	0
-0.12	0.0249	4556.0	-0.02	0.0301	2236.0	rs10416265	19	33114394	24430505	-4.819277108433735	-0.6644518272425249	0
-23.75	4.022	45852.0	-17.839	4.5	28103.0	rs1430193	2	55893718	24929828	-5.905022376926902	-3.964222222222222	1
-19.943	3.919	46365.0	-3.13	4.447	24984.0	rs1942055	2	134741354	24929828	-5.088798162796632	-0.7038452889588487	0
28.828	5.208	48680.0	35.204	7.552	17271.0	rs6923462	6	7800879	24929828	5.535330261136712	4.661546610169492	1
-21.366	3.957	51977.0	-10.073	4.686	30119.0	rs4237643	11	43626818	24929828	-5.399545109931767	-2.149594536918481	1
20.539	3.733	51049.0	10.41	4.364	28103.0	rs1079572	16	78153241	24929828	5.502009107956067	2.3854262144821266	1
26.729	4.751	47576.0	15.641	6.746	17694.0	rs6501431	17	70980274	24929828	5.625973479267522	2.3185591461606876	1
1.73	0.13	47041.0	0.65	0.55	8243.0	rs846111	1	6219310	24952745	13.307692307692307	1.1818181818181817	0
0.7	0.09	83031.0	0.68	0.36	13102.0	rs2298632	1	23383982	24952745	7.777777777777778	1.888888888888889	0
-1.78	0.24	63238.0	-9.14	3.5	1584.0	rs7545047	1	162221313	24952745	-7.416666666666667	-2.6114285714285717	1
-1.41	0.15	74396.0	-1.89	0.3	12608.0	rs12061601	1	169101212	24952745	-9.4	-6.3	1
-1.69	0.22	70311.0	-1.68	0.45	12873.0	rs12997023	2	40525842	24952745	-7.681818181818182	-3.733333333333333	1
0.53	0.09	101902.0	0.36	0.25	13039.0	rs938291	2	173877880	24952745	5.888888888888889	1.44	0
-0.52	0.09	85299.0	-0.33	0.32	12987.0	rs7561149	2	178825129	24952745	-5.777777777777779	-1.03125	0
0.61	0.08	103331.0	0.36	0.28	13063.0	rs295140	2	200295976	24952745	7.625	1.2857142857142856	0
0.7	0.1	71453.0	0.08	0.36	12617.0	rs6599234	3	38673809	24952745	6.999999999999999	0.22222222222222224	0
-0.54	0.1	76184.0	0.17	0.29	12779.0	rs17784882	3	47502513	24952745	-5.4	0.5862068965517242	0
0.97	0.16	70821.0	-0.5	0.45	13080.0	rs2363719	4	71272499	24952745	6.0625	-1.1111111111111112	0
-0.51	0.08	101382.0	-0.13	0.3	13066.0	rs3857067	4	94105283	24952745	-6.375	-0.43333333333333335	0
-0.85	0.13	87942.0	0.01	0.44	13081.0	rs10040989	5	138238036	24952745	-6.538461538461538	0.022727272727272728	0
0.55	0.09	93262.0	-0.09	0.34	12911.0	rs7765828	6	16294491	24952745	6.111111111111112	-0.2647058823529411	0
-2.05	0.21	65356.0	0.64	1.58	6732.0	rs12210733	6	118331912	24952745	-9.761904761904761	0.4050632911392405	0
0.79	0.14	102060.0	-0.16	0.9	12753.0	rs9920	7	116560038	24952745	5.642857142857142	-0.17777777777777778	0
1.22	0.1	70537.0	0.71	0.28	13090.0	rs3807375	7	150970122	24952745	12.2	2.535714285714285	1
0.99	0.16	74196.0	0.64	0.61	12376.0	rs16936870	8	70277107	24952745	6.1875	1.0491803278688525	0
-0.61	0.1	73404.0	0.04	0.27	12098.0	rs11779860	8	97838102	24952745	-6.1	0.14814814814814814	0
0.57	0.1	82677.0	0.31	0.44	11982.0	rs1961102	8	102920617	24952745	5.699999999999999	0.7045454545454546	0
-0.56	0.1	70552.0	-0.04	0.35	11695.0	rs2485376	10	102290249	24952745	-5.6000000000000005	-0.1142857142857143	0
-1.14	0.18	22791.0	0.94	0.67	2188.0	rs2301696	11	2405754	24952745	-6.333333333333333	1.4029850746268655	0
-0.57	0.09	100900.0	-0.62	0.31	10938.0	rs174583	11	61842278	24952745	-6.333333333333333	-2.0	1
0.62	0.09	95768.0	0.47	0.26	13073.0	rs3026445	12	110285398	24952745	6.888888888888889	1.8076923076923075	0
0.57	0.1	69219.0	0.35	0.29	12013.0	rs728926	13	73938985	24952745	5.699999999999999	1.206896551724138	0
0.61	0.09	83532.0	1.1	0.39	12021.0	rs2273905	14	102508662	24952745	6.777777777777778	2.8205128205128207	1
0.66	0.1	77240.0	0.98	0.26	13088.0	rs3105593	15	50552821	24952745	6.6	3.769230769230769	1
0.83	0.13	59812.0	0.57	0.85	6674.0	rs1296720	16	3823641	24952745	6.384615384615384	0.6705882352941176	0
-1.22	0.17	48027.0	0.22	0.41	10094.0	rs12930096	16	11576902	24952745	-7.1764705882352935	0.5365853658536586	0
0.72	0.1	77411.0	0.37	0.31	10528.0	rs246185	16	14301575	24952745	7.199999999999999	1.1935483870967742	0
-1.73	0.11	76513.0	-1.4	0.35	13143.0	rs246196	16	58540349	24952745	-15.727272727272727	-4.0	1
0.98	0.1	75961.0	0.81	0.36	13077.0	rs1052536	17	35004556	24952745	9.799999999999999	2.2500000000000004	1
-0.74	0.1	74683.0	-0.72	0.27	13023.0	rs9892651	17	66307675	24952745	-7.3999999999999995	-2.6666666666666665	1
-0.76	0.11	73723.0	-0.25	0.34	12265.0	rs10775360	17	70329727	24952745	-6.909090909090909	-0.7352941176470588	0
0.15	0.02	7440.0	0.18	0.05	2473.0	rs12139042	1	11107089	24963161	7.5	3.5999999999999996	1
0.11	0.02	7436.0	0.12	0.03	2473.0	rs17103186	1	47388842	24963161	5.5	4.0	1
0.12	0.02	7440.0	0.02	0.04	2473.0	rs1800813	4	54228300	24963161	6.0	0.5	0
0.09	0.02	7437.0	0.05	0.03	2472.0	rs2280823	8	1949491	24963161	4.5	1.6666666666666667	0
0.26	0.05	5316.0	0.04	0.08	2473.0	rs117523291	8	104895754	24963161	5.2	0.5	0
0.27	0.05	5316.0	0.33	0.08	2473.0	rs11204213	10	47351134	24963161	5.4	4.125	1
0.15	0.03	7440.0	-0.15	0.08	2473.0	rs7183510	15	24884827	24963161	5.0	-1.875	0
0.07	0.0117547387	12597.0	0.06	0.0255805618	2795.0	rs2749529	14	94354122	25010111	5.955045176801762	2.345530972662219	1
-0.382	0.08	363.0	0.01	0.08	515.0	rs6753292	2	45775021	25027320	-4.775	0.125	0
0.608	0.12	363.0	-0.08	0.07	515.0	rs374159788	2	171902809	25027320	5.066666666666666	-1.1428571428571428	0
0.89	0.17	363.0	0.61	0.13	515.0	rs62256378	3	67406609	25027320	5.235294117647059	4.692307692307692	1
0.639	0.13	363.0	-0.05	0.11	515.0	rs893703	3	139531807	25027320	4.915384615384616	-0.4545454545454546	0
-0.422	0.09	363.0	-0.02	0.07	515.0	rs12493397	3	165567101	25027320	-4.688888888888889	-0.2857142857142857	0
-0.518	0.09	363.0	0.05	0.07	515.0	rs388575	4	107052129	25027320	-5.7555555555555555	0.7142857142857143	0
1.241	0.2	363.0	0.09	0.09	515.0	rs202166690	6	63065777	25027320	6.205	1.0	0
0.521	0.1	363.0	-0.1	0.09	515.0	rs2258946	10	91864915	25027320	5.21	-1.1111111111111112	0
1.084	0.21	363.0	0.02	0.2	515.0	rs61023801	13	91176054	25027320	5.161904761904762	0.09999999999999999	0
-0.48	0.07	363.0	-0.7	0.15	515.0	rs429358	19	44908684	25027320	-6.857142857142856	-4.666666666666667	1
-0.804	0.17	363.0	0.04	0.13	515.0	rs72804029	2	59046446	25027320	-4.729411764705882	0.3076923076923077	0
0.501	0.11	363.0	-0.06	0.09	515.0	rs313541	4	25261856	25027320	4.554545454545455	-0.6666666666666666	0
0.66	0.14	363.0	-0.2	0.13	515.0	rs73276571	5	121280612	25027320	4.714285714285714	-1.5384615384615385	0
0.493	0.1	363.0	-0.04	0.08	515.0	rs4896367	6	138486144	25027320	4.93	-0.5	0
0.397	0.08	363.0	-0.01	0.07	515.0	rs9397718	6	154432335	25027320	4.9625	-0.14285714285714285	0
1.484	0.32	363.0	0.01	0.18	515.0	rs77131199	10	26509293	25027320	4.6375	0.05555555555555556	0
0.615	0.12	363.0	-0.05	0.12	515.0	rs12418935	11	11841863	25027320	5.125	-0.4166666666666667	0
0.414	0.08	363.0	-0.07	0.08	515.0	rs7304039	12	108342575	25027320	5.175	-0.8750000000000001	0
0.441	0.09	363.0	-0.08	0.1	515.0	rs4942417	13	32313252	25027320	4.9	-0.7999999999999999	0
1.05	0.22	363.0	-0.01	0.16	515.0	rs3794851	18	76997395	25027320	4.7727272727272725	-0.0625	0
1.0678	0.22	363.0	-0.08	0.17	515.0	rs149933701	19	6636828	25027320	4.853636363636364	-0.47058823529411764	0
0.723	0.13	363.0	-0.02	0.13	515.0	rs11700591	21	40135768	25027320	5.561538461538461	-0.15384615384615385	0
0.619	0.12	363.0	0.04	0.07	515.0	rs217969	X	119393914	25027320	5.158333333333333	0.5714285714285714	0
0.79	0.18	6805.0	0.32	0.23	2285.0	rs11589027	1	215291981	25035420	4.388888888888889	1.391304347826087	0
-1.19	0.29	6805.0	0.15	0.37	2285.0	rs2048164	2	17234171	25035420	-4.103448275862069	0.4054054054054054	0
-1.38	0.34	6805.0	-0.43	0.51	2285.0	rs11123477	2	118170184	25035420	-4.0588235294117645	-0.8431372549019608	0
-0.9	0.19	6805.0	0.19	0.24	2285.0	rs4295068	2	138242892	25035420	-4.7368421052631575	0.7916666666666667	0
0.95	0.22	6805.0	-0.02	0.31	2285.0	rs6765168	3	118976472	25035420	4.318181818181818	-0.06451612903225806	0
-2.31	0.54	6805.0	0.8	1.05	2285.0	rs13133532	4	131095134	25035420	-4.277777777777778	0.7619047619047619	0
-0.76	0.17	6805.0	-0.5	0.23	2285.0	rs335206	5	123168872	25035420	-4.470588235294118	-2.1739130434782608	1
0.76	0.18	6805.0	0.17	0.28	2285.0	rs4961309	8	140504085	25035420	4.222222222222222	0.6071428571428571	0
-1.05	0.25	6805.0	0.72	0.36	2285.0	rs1247769	10	77048422	25035420	-4.2	2.0	0
0.97	0.23	6805.0	0.21	0.3	2285.0	rs1488876	11	6325299	25035420	4.217391304347826	0.7	0
1.43	0.34	6805.0	0.52	0.43	2285.0	rs7357	11	33708715	25035420	4.205882352941176	1.2093023255813955	0
0.74	0.18	6805.0	-0.36	0.23	2285.0	rs1614565	12	71155316	25035420	4.111111111111112	-1.5652173913043477	0
1.16	0.25	6805.0	0.12	0.29	2285.0	rs2532969	13	50322031	25035420	4.64	0.41379310344827586	0
0.9	0.23	6805.0	-0.53	0.28	2285.0	rs9929239	16	68787223	25035420	3.9130434782608696	-1.8928571428571428	0
-1.02	0.25	6805.0	-0.38	0.34	2285.0	rs9944887	18	63847734	25035420	-4.08	-1.1176470588235294	0
-0.78	0.16	6805.0	-0.16	0.22	2285.0	rs7263157	20	34871324	25035420	-4.875	-0.7272727272727273	0
4.01	0.9	6805.0	0.48	1.2	2285.0	rs3007782	1	4412676	25035420	4.455555555555555	0.4	0
-1.98	0.46	6805.0	-0.27	0.67	2285.0	rs3791068	1	43821444	25035420	-4.304347826086956	-0.40298507462686567	0
3.17	0.78	6805.0	-1.54	1.34	2285.0	rs1144345	1	76084290	25035420	4.064102564102564	-1.1492537313432836	0
2.39	0.4	6805.0	2.0	0.68	2285.0	rs17026156	2	40533825	25035420	5.975	2.941176470588235	1
2.31	0.49	6805.0	-0.15	0.73	2285.0	rs7623911	3	36400367	25035420	4.714285714285714	-0.2054794520547945	0
2.83	0.66	6805.0	-1.25	1.01	2285.0	rs1463639	3	113455960	25035420	4.287878787878788	-1.2376237623762376	0
4.24	1.04	6805.0	-0.31	1.42	2285.0	rs16989475	4	34350281	25035420	4.076923076923077	-0.2183098591549296	0
3.7	0.95	6805.0	-0.17	1.37	2285.0	rs17008681	4	84365257	25035420	3.8947368421052637	-0.12408759124087591	0
4.39	0.93	6805.0	0.09	1.56	2285.0	rs13436332	5	92564311	25035420	4.720430107526881	0.05769230769230769	0
-1.77	0.41	6805.0	-0.55	0.6	2285.0	rs1012217	5	136876232	25035420	-4.317073170731708	-0.9166666666666667	0
-3.0	0.75	6805.0	0.82	1.1	2285.0	rs11746737	5	157570777	25035420	-4.0	0.7454545454545454	0
-2.65	0.6	6805.0	-0.18	0.87	2285.0	rs9383090	6	15933924	25035420	-4.416666666666667	-0.20689655172413793	0
3.48	0.89	6805.0	-3.34	1.67	2285.0	rs9463586	6	50334731	25035420	3.9101123595505616	-2.0	0
1.96	0.43	6805.0	1.0	0.68	2285.0	rs7948943	11	98266517	25035420	4.558139534883721	1.4705882352941175	0
1.82	0.46	6805.0	0.96	0.71	2285.0	rs3136189	16	13940844	25035420	3.9565217391304346	1.352112676056338	0
-1.97	0.49	6805.0	-1.12	0.7	2285.0	rs6499591	16	72873105	25035420	-4.020408163265306	-1.6000000000000003	0
1.84	0.41	6805.0	0.88	0.62	2285.0	rs17744182	18	32452562	25035420	4.487804878048781	1.4193548387096775	0
0.75	0.17	7814.0	0.21	0.18	11827.0	rs6657427	1	247868866	25249183	4.411764705882352	1.1666666666666667	0
0.75	0.18	9364.0	0.62	0.17	12076.0	rs9810888	3	53601568	25249183	4.166666666666667	3.6470588235294117	1
0.94	0.19	11812.0	0.24	0.24	11775.0	rs16851412	3	141421817	25249183	4.947368421052631	1.0	0
0.96	0.21	11349.0	0.27	0.25	11892.0	rs9403946	6	148350658	25249183	4.571428571428571	1.08	0
1.38	0.31	7704.0	0.6	0.37	11788.0	rs6912283	6	43396756	25249183	4.451612903225806	1.6216216216216215	0
1.64	0.37	11349.0	0.45	0.47	11892.0	rs9403946	6	148350658	25249183	4.4324324324324325	0.9574468085106383	0
1.26	0.29	10670.0	-0.5	0.36	11825.0	rs7084476	10	17169384	25249183	4.344827586206897	-1.3888888888888888	0
1.25	0.27	11798.0	0.31	0.36	11912.0	rs2808359	12	79743014	25249183	4.62962962962963	0.8611111111111112	0
1.33	0.26	11816.0	1.33	0.34	11841.0	rs11067763	12	115760536	25249183	5.115384615384616	3.911764705882353	1
0.05	0.01	28327.0	0.035	0.015	11908.0	rs905938	1	155018913	25281659	5.0	2.3333333333333335	1
0.078	0.014	22170.0	-0.012	0.017	17614.0	rs12545524	8	95893417	25281659	5.571428571428571	-0.7058823529411764	0
-0.109	0.021	22259.0	-0.035	0.02	17606.0	rs11037473	11	43554517	25281659	-5.19047619047619	-1.7500000000000002	0
-0.0779	0.0029	252972.0	-0.0798	0.0052	80022.0	rs724016	3	141386728	25282103	-26.862068965517242	-15.346153846153847	1
-0.0748	0.0032	247786.0	-0.0736	0.0052	79928.0	rs143384	20	35437976	25282103	-23.375	-14.153846153846155	1
0.0598	0.0033	251273.0	0.0726	0.0056	76607.0	rs806794	6	26200449	25282103	18.12121212121212	12.964285714285714	1
-0.0787	0.004	253103.0	-0.0857	0.0068	80047.0	rs1812175	4	144653692	25282103	-19.675	-12.602941176470589	1
-0.0585	0.0029	253008.0	-0.0587	0.0051	80028.0	rs8756	12	65965972	25282103	-20.172413793103452	-11.509803921568627	1
-0.0458	0.0029	252458.0	-0.0568	0.0051	79926.0	rs7162542	15	83845538	25282103	-15.793103448275863	-11.137254901960784	1
-0.0561	0.0036	253192.0	-0.0681	0.0063	80041.0	rs4369779	18	23155444	25282103	-15.583333333333332	-10.809523809523808	1
-0.0509	0.0032	252881.0	-0.0572	0.0057	80050.0	rs4896582	6	142382740	25282103	-15.90625	-10.035087719298245	1
-0.0407	0.003	253189.0	-0.0506	0.0053	80032.0	rs3760318	17	30920697	25282103	-13.566666666666666	-9.547169811320755	1
0.0569	0.0032	253054.0	0.0505	0.0055	80057.0	rs798497	7	2756323	25282103	17.78125	9.181818181818183	1
0.0445	0.0031	253150.0	0.0501	0.0056	78030.0	rs2079795	17	61419288	25282103	14.35483870967742	8.946428571428571	1
-0.0384	0.0029	251745.0	0.0457	0.0051	80040.0	rs7652177	3	172251287	25282103	-13.241379310344827	8.960784313725489	0
0.0683	0.0034	252534.0	0.0568	0.0064	76605.0	rs42039	7	92615108	25282103	20.08823529411765	8.875	1
-0.0351	0.0031	252075.0	-0.0466	0.0054	79960.0	rs4448343	9	95504088	25282103	-11.32258064516129	-8.62962962962963	1
-0.0506	0.0038	240050.0	-0.0538	0.0062	79410.0	rs10958476	8	56183249	25282103	-13.31578947368421	-8.67741935483871	1
-0.0381	0.0029	252388.0	-0.0462	0.0054	72555.0	rs9392918	6	7708398	25282103	-13.13793103448276	-8.555555555555555	1
-0.0399	0.003	251910.0	0.0434	0.0051	79932.0	rs2284746	1	16980180	25282103	-13.299999999999999	8.509803921568627	0
-0.0428	0.0034	253087.0	-0.0491	0.0058	80026.0	rs9428104	1	118312964	25282103	-12.588235294117647	-8.465517241379311	1
0.0743	0.0041	253241.0	0.0618	0.0074	80051.0	rs7692995	4	17935011	25282103	18.121951219512194	8.35135135135135	1
-0.0842	0.0057	250753.0	-0.0805	0.0097	79955.0	rs12214804	6	34221089	25282103	-14.771929824561402	-8.29896907216495	1
0.0353	0.0029	252659.0	0.0409	0.0051	80036.0	rs10859567	12	93733149	25282103	12.172413793103448	8.019607843137255	1
0.0462	0.0032	252095.0	0.0442	0.0055	79094.0	rs17556750	4	81234414	25282103	14.437499999999998	8.036363636363637	1
0.0486	0.0032	250881.0	0.0433	0.0055	80038.0	rs3814333	1	184037985	25282103	15.187499999999998	7.872727272727273	1
0.0458	0.0032	251606.0	0.0491	0.0062	65159.0	rs552707	7	28165684	25282103	14.3125	7.919354838709677	1
0.0389	0.0032	252991.0	0.0446	0.0057	79919.0	rs6694089	1	172114741	25282103	12.156249999999998	7.824561403508771	1
-0.0316	0.0031	252718.0	-0.0408	0.0053	80022.0	rs11684404	2	88625104	25282103	-10.193548387096776	-7.698113207547171	1
-0.0633	0.0063	227202.0	-0.0572	0.0075	80057.0	rs11144688	9	75927370	25282103	-10.047619047619047	-7.626666666666667	1
0.0418	0.0029	252871.0	0.0397	0.0053	77600.0	rs1155939	6	126544987	25282103	14.413793103448276	7.4905660377358485	1
-0.0427	0.0031	252034.0	-0.0406	0.0054	80008.0	rs314263	6	104944870	25282103	-13.774193548387098	-7.518518518518517	1
0.0504	0.0037	252637.0	0.048	0.0065	80036.0	rs4733724	8	129711482	25282103	13.621621621621621	7.384615384615385	1
0.0333	0.0031	253058.0	0.0377	0.0052	80025.0	rs7466269	9	130588697	25282103	10.74193548387097	7.25	1
0.0394	0.0037	252872.0	0.0457	0.0064	79927.0	rs7980687	12	123338164	25282103	10.648648648648647	7.140624999999999	1
0.0377	0.0034	236754.0	0.0383	0.0053	80020.0	rs10748128	12	69433878	25282103	11.088235294117647	7.226415094339623	1
0.0429	0.0043	250425.0	0.0514	0.0072	80031.0	rs606452	11	75565133	25282103	9.976744186046512	7.138888888888889	1
-0.0414	0.0034	251339.0	-0.0422	0.0061	77780.0	rs6457374	6	31304484	25282103	-12.176470588235295	-6.918032786885246	1
-0.0238	0.003	252924.0	-0.0374	0.0054	80036.0	rs7112925	11	67058689	25282103	-7.933333333333334	-6.9259259259259265	1
0.027	0.0029	253129.0	0.0357	0.0052	80006.0	rs7154721	14	91961004	25282103	9.310344827586208	6.865384615384616	1
-0.0352	0.0034	252811.0	-0.0411	0.006	80020.0	rs17450430	20	49155727	25282103	-10.352941176470589	-6.85	1
-0.0223	0.003	253150.0	-0.0358	0.0052	80034.0	rs12411277	1	218802133	25282103	-7.433333333333334	-6.884615384615385	1
0.0505	0.0049	249267.0	0.0534	0.0079	80042.0	rs12209223	6	75454873	25282103	10.306122448979593	6.7594936708860756	1
-0.0371	0.0032	252040.0	-0.0363	0.0055	80053.0	rs1036821	8	134638240	25282103	-11.59375	-6.6000000000000005	1
-0.0643	0.0065	221225.0	-0.0588	0.0089	79946.0	rs11677466	2	232117547	25282103	-9.892307692307693	-6.606741573033708	1
-0.0285	0.0029	253188.0	-0.0333	0.0051	79919.0	rs7043114	9	92625701	25282103	-9.827586206896553	-6.529411764705882	1
0.0355	0.004	246546.0	0.0412	0.0064	80047.0	rs822531	7	148932667	25282103	8.874999999999998	6.4375	1
0.0364	0.0034	253178.0	0.0384	0.006	78024.0	rs2687950	13	50144332	25282103	10.705882352941178	6.3999999999999995	1
0.0308	0.0037	253219.0	0.0402	0.0063	80053.0	rs17081935	4	56957310	25282103	8.324324324324325	6.3809523809523805	1
0.0323	0.0032	253199.0	0.0351	0.0055	80050.0	rs3020418	6	152024027	25282103	10.09375	6.381818181818182	1
-0.0272	0.0029	253237.0	-0.0328	0.0052	77991.0	rs6600365	1	41090581	25282103	-9.379310344827587	-6.307692307692308	1
-0.0282	0.0029	252173.0	-0.0324	0.0051	79902.0	rs9835332	3	56633654	25282103	-9.724137931034484	-6.352941176470588	1
0.0236	0.003	251823.0	0.0341	0.0054	73021.0	rs7319045	13	91372320	25282103	7.866666666666666	6.314814814814814	1
-0.035	0.0031	250615.0	-0.0321	0.0051	79908.0	rs5742915	15	74044292	25282103	-11.290322580645162	-6.2941176470588225	1
0.0304	0.003	252708.0	0.0319	0.0051	80023.0	rs6894139	5	89031965	25282103	10.133333333333333	6.254901960784313	1
-0.025	0.0035	253063.0	-0.0368	0.006	80054.0	rs11152213	18	60185715	25282103	-7.142857142857143	-6.133333333333333	1
0.036	0.0045	253226.0	0.0511	0.0084	68641.0	rs4332428	10	4923242	25282103	8.0	6.083333333333334	1
-0.0381	0.0032	251828.0	-0.0333	0.0056	80049.0	rs11049611	12	28447311	25282103	-11.90625	-5.946428571428572	1
-0.0283	0.0043	246677.0	-0.0414	0.0069	80046.0	rs6446315	4	5033860	25282103	-6.5813953488372094	-6.0	1
-0.0376	0.0037	253223.0	-0.0398	0.0067	79880.0	rs6696239	1	227562367	25282103	-10.162162162162161	-5.940298507462686	1
-0.0216	0.0029	253148.0	-0.0304	0.0051	80037.0	rs7568069	2	71357355	25282103	-7.448275862068966	-5.9607843137254894	1
-0.057	0.0071	240998.0	-0.0646	0.011	79568.0	rs16964211	15	51238298	25282103	-8.028169014084506	-5.872727272727274	1
-0.0236	0.0029	253012.0	-0.0297	0.0051	80039.0	rs6751657	2	33180084	25282103	-8.13793103448276	-5.823529411764706	1
0.0409	0.0034	253149.0	0.0343	0.0059	80035.0	rs2278483	2	24817213	25282103	12.029411764705882	5.813559322033898	1
-0.0344	0.0032	239604.0	-0.0308	0.0054	79417.0	rs4986172	17	45138914	25282103	-10.75	-5.703703703703703	1
-0.0251	0.0029	253178.0	-0.0297	0.0052	80041.0	rs6920372	6	109402736	25282103	-8.655172413793105	-5.711538461538462	1
-0.0343	0.0035	253190.0	-0.0352	0.0062	80046.0	rs12330322	3	72406204	25282103	-9.799999999999999	-5.67741935483871	1
-0.0338	0.0036	250662.0	-0.0357	0.0063	80009.0	rs422421	5	177090325	25282103	-9.388888888888888	-5.666666666666667	1
0.0299	0.0031	251954.0	0.0305	0.0054	79904.0	rs10770705	12	20704533	25282103	9.64516129032258	5.648148148148148	1
0.03	0.0031	244567.0	0.0298	0.0053	76581.0	rs4803468	19	41416447	25282103	9.67741935483871	5.622641509433962	1
0.031	0.0032	253125.0	0.0313	0.0056	79942.0	rs1950500	14	24361644	25282103	9.6875	5.589285714285714	1
-0.0367	0.0036	253122.0	-0.0351	0.0063	80037.0	rs6439168	3	129332100	25282103	-10.194444444444446	-5.571428571428571	1
0.0392	0.0034	251766.0	0.0321	0.0058	76863.0	rs3817428	15	88872016	25282103	11.529411764705882	5.5344827586206895	1
0.0239	0.0029	253201.0	0.0284	0.0051	80048.0	rs301901	5	37046524	25282103	8.24137931034483	5.568627450980392	1
-0.0346	0.0031	250262.0	-0.0287	0.0052	79987.0	rs17721822	20	6488949	25282103	-11.161290322580646	-5.519230769230769	1
0.0428	0.0053	227998.0	0.0434	0.0079	79931.0	rs17391694	1	78157942	25282103	8.075471698113207	5.493670886075949	1
-0.0224	0.003	252829.0	-0.0294	0.0054	73705.0	rs1815314	10	79169036	25282103	-7.466666666666667	-5.444444444444444	1
-0.0369	0.0036	252854.0	-0.0343	0.0064	80043.0	rs2974438	5	168823898	25282103	-10.250000000000002	-5.359374999999999	1
0.0302	0.0031	253151.0	0.0297	0.0056	79601.0	rs7716219	5	55659243	25282103	9.741935483870968	5.303571428571429	1
-0.0279	0.003	252909.0	-0.0281	0.0053	76582.0	rs9217	17	7459769	25282103	-9.3	-5.30188679245283	1
-0.0183	0.003	252892.0	-0.028	0.0053	76598.0	rs11783655	8	143963405	25282103	-6.1	-5.283018867924528	1
0.0298	0.0029	252534.0	0.0267	0.0051	80022.0	rs9993613	4	72610297	25282103	10.275862068965518	5.235294117647059	1
0.0351	0.0031	251801.0	0.0275	0.0053	80021.0	rs720390	3	185830895	25282103	11.32258064516129	5.188679245283019	1
0.0251	0.0032	252913.0	0.029	0.0056	80031.0	rs1562975	4	108487452	25282103	7.84375	5.178571428571429	1
-0.032	0.0036	195037.0	-0.0265	0.0051	80029.0	rs4072910	19	8579147	25282103	-8.88888888888889	-5.196078431372548	1
-0.0206	0.003	253064.0	-0.0271	0.0052	79990.0	rs212524	1	21256818	25282103	-6.866666666666666	-5.211538461538462	1
-0.0295	0.0031	252376.0	-0.0282	0.0055	80045.0	rs227724	17	56701456	25282103	-9.516129032258064	-5.127272727272728	1
-0.024	0.0035	253199.0	-0.0305	0.0059	80051.0	rs3739707	9	111030426	25282103	-6.857142857142857	-5.169491525423729	1
0.036	0.0032	252183.0	0.028	0.0055	76660.0	rs7849585	9	136220024	25282103	11.249999999999998	5.090909090909092	1
0.02	0.0032	232901.0	0.0307	0.006	64463.0	rs11612228	12	467818	25282103	6.25	5.116666666666667	1
-0.0306	0.003	253088.0	-0.0268	0.0053	80040.0	rs2856321	12	11702839	25282103	-10.2	-5.056603773584905	1
-0.0206	0.003	253130.0	-0.027	0.0053	80019.0	rs780094	2	27518370	25282103	-6.866666666666666	-5.09433962264151	1
0.0267	0.0032	250598.0	0.0271	0.0054	79956.0	rs2240919	3	52797685	25282103	8.34375	5.018518518518518	1
-0.0311	0.0033	235574.0	-0.0262	0.0052	79416.0	rs10948222	6	45276678	25282103	-9.424242424242424	-5.038461538461539	1
-0.0292	0.0031	246408.0	-0.0271	0.0054	77234.0	rs2074977	19	3434030	25282103	-9.419354838709678	-5.018518518518518	1
0.0318	0.0029	251441.0	0.0258	0.0053	75099.0	rs310421	6	81082346	25282103	10.965517241379311	4.867924528301887	1
-0.0369	0.0032	253187.0	-0.028	0.0057	80025.0	rs4735677	8	77235955	25282103	-11.53125	-4.912280701754386	1
-0.0213	0.0035	253025.0	-0.0291	0.006	80021.0	rs1007358	7	46161757	25282103	-6.085714285714285	-4.85	1
0.0443	0.0052	253017.0	0.0438	0.0091	79268.0	rs10152591	15	69755818	25282103	8.51923076923077	4.813186813186813	1
0.0201	0.0032	252977.0	0.0264	0.0055	79968.0	rs6137287	20	21199620	25282103	6.28125	4.8	1
-0.0182	0.003	252398.0	-0.0246	0.0052	80004.0	rs6887276	5	128042602	25282103	-6.066666666666666	-4.730769230769231	1
-0.0279	0.003	251208.0	-0.0257	0.0054	80046.0	rs862034	14	74524043	25282103	-9.3	-4.7592592592592595	1
-0.0204	0.0031	253091.0	-0.0264	0.0056	79962.0	rs8102380	19	10690509	25282103	-6.580645161290323	-4.714285714285714	1
0.0322	0.003	252582.0	0.0259	0.0055	73673.0	rs12538407	7	23481697	25282103	10.733333333333333	4.709090909090909	1
-0.0218	0.0031	252343.0	-0.0245	0.0053	79997.0	rs7273787	20	4117920	25282103	-7.032258064516129	-4.622641509433962	1
-0.0213	0.0029	252144.0	-0.0237	0.0051	80018.0	rs10997979	10	68177435	25282103	-7.344827586206897	-4.647058823529411	1
-0.0431	0.0059	241160.0	-0.0463	0.01	79697.0	rs13177718	5	108777643	25282103	-7.305084745762712	-4.63	1
0.0285	0.0031	253177.0	0.0249	0.0054	80048.0	rs1681630	11	47947600	25282103	9.193548387096774	4.611111111111111	1
0.0273	0.003	253076.0	0.0242	0.0053	80046.0	rs7551732	1	88673358	25282103	9.1	4.566037735849056	1
-0.0247	0.0035	253194.0	-0.0273	0.006	79955.0	rs12120956	1	112659949	25282103	-7.057142857142857	-4.55	1
0.0174	0.0031	251339.0	0.0244	0.0054	80030.0	rs2224538	20	39923436	25282103	5.612903225806451	4.518518518518518	1
-0.0341	0.004	253194.0	-0.0326	0.0072	79492.0	rs2413143	22	32660873	25282103	-8.524999999999999	-4.527777777777778	1
-0.0279	0.0047	249031.0	-0.0302	0.0067	80046.0	rs17181956	2	217281357	25282103	-5.9361702127659575	-4.507462686567164	1
-0.0217	0.003	252910.0	-0.0248	0.0055	80016.0	rs17807185	7	77678978	25282103	-7.233333333333333	-4.509090909090909	1
-0.0303	0.0034	251203.0	-0.0247	0.0055	79487.0	rs6974574	7	38070471	25282103	-8.911764705882353	-4.490909090909091	1
-0.0186	0.003	252806.0	-0.0231	0.0051	80031.0	rs2120335	2	68267870	25282103	-6.199999999999999	-4.529411764705882	1
-0.024	0.0032	252044.0	-0.0248	0.0056	80048.0	rs1550162	8	116551294	25282103	-7.5	-4.428571428571429	1
-0.0203	0.0033	252608.0	-0.0259	0.0059	80012.0	rs17264185	15	66704749	25282103	-6.151515151515151	-4.389830508474576	1
0.0198	0.0029	252972.0	0.0224	0.0051	80047.0	rs902143	9	106419630	25282103	6.8275862068965525	4.3921568627450975	1
0.0227	0.0029	252686.0	0.0224	0.0051	80022.0	rs2338115	17	38773325	25282103	7.8275862068965525	4.3921568627450975	1
0.0322	0.0053	247774.0	0.04	0.0092	79974.0	rs7544462	1	37497155	25282103	6.0754716981132075	4.3478260869565215	1
0.0267	0.0034	252492.0	0.028	0.0064	79965.0	rs4273857	8	23315540	25282103	7.852941176470589	4.375	1
-0.0215	0.0031	253183.0	-0.0236	0.0054	80046.0	rs6838153	4	121799844	25282103	-6.935483870967742	-4.37037037037037	1
-0.036	0.0053	253041.0	-0.0553	0.0128	43839.0	rs4953951	2	135429775	25282103	-6.792452830188679	-4.3203125	1
-0.0215	0.003	253214.0	-0.0226	0.0052	79956.0	rs6441170	3	158089171	25282103	-7.166666666666666	-4.346153846153846	1
-0.0266	0.0041	241007.0	-0.0298	0.0069	80022.0	rs2166898	2	120855084	25282103	-6.48780487804878	-4.3188405797101455	1
0.044	0.0073	253157.0	0.0553	0.0128	79743.0	rs1966913	16	67350323	25282103	6.027397260273972	4.3203125	1
0.0263	0.0036	237836.0	0.0219	0.0051	80045.0	rs12615742	2	37768584	25282103	7.305555555555556	4.294117647058823	1
-0.0214	0.0031	253180.0	-0.027	0.0063	60652.0	rs4239020	17	82218765	25282103	-6.903225806451613	-4.285714285714286	1
0.0239	0.0031	253058.0	0.0221	0.0053	80031.0	rs2834442	21	34318486	25282103	7.709677419354839	4.169811320754717	1
0.0189	0.0034	253181.0	0.0247	0.006	80049.0	rs10995319	10	51003127	25282103	5.558823529411765	4.116666666666666	1
0.0215	0.0032	249683.0	0.0225	0.0054	79949.0	rs7834383	8	13415968	25282103	6.718749999999999	4.166666666666666	1
0.0252	0.0029	252158.0	0.0211	0.0051	80042.0	rs1325596	1	176824930	25282103	8.689655172413794	4.137254901960784	1
0.0238	0.0029	252240.0	0.0229	0.0056	66119.0	rs1233627	6	28783950	25282103	8.206896551724139	4.089285714285714	1
0.041	0.0058	252748.0	0.0392	0.0096	79807.0	rs7126398	11	14247183	25282103	7.06896551724138	4.083333333333334	1
-0.0261	0.0032	252805.0	-0.023	0.0057	80020.0	rs11745439	5	33229928	25282103	-8.15625	-4.035087719298246	1
0.0251	0.0032	250389.0	0.0238	0.0059	64812.0	rs12882130	14	103412437	25282103	7.84375	4.033898305084747	1
-0.0269	0.0031	241053.0	-0.0209	0.0052	79993.0	rs6879260	5	180304014	25282103	-8.67741935483871	-4.019230769230769	1
-0.0458	0.0057	248069.0	-0.042	0.0105	79887.0	rs2306694	12	56286852	25282103	-8.035087719298245	-4.0	1
0.0288	0.0037	251235.0	0.0258	0.0065	79759.0	rs7853235	9	84045867	25282103	7.783783783783783	3.9692307692307693	1
0.0233	0.0029	253190.0	0.0203	0.0051	80019.0	rs6761041	2	224165412	25282103	8.03448275862069	3.9803921568627447	1
-0.0299	0.0046	253230.0	-0.0322	0.0082	76615.0	rs2298265	1	151286567	25282103	-6.5	-3.9268292682926824	1
-0.0208	0.003	253135.0	-0.0204	0.0052	80024.0	rs2781373	14	65101497	25282103	-6.933333333333333	-3.9230769230769234	1
0.0284	0.0029	252973.0	0.0196	0.0051	80033.0	rs181338	9	86493246	25282103	9.793103448275863	3.8431372549019605	1
0.0378	0.0051	253165.0	0.0365	0.0095	79975.0	rs12855	1	50974421	25282103	7.411764705882352	3.8421052631578947	1
-0.0263	0.0032	247706.0	-0.0215	0.0056	80006.0	rs4974480	3	134459720	25282103	-8.21875	-3.839285714285714	1
-0.0285	0.0032	237589.0	-0.0199	0.0052	80023.0	rs7971536	12	101980010	25282103	-8.90625	-3.826923076923077	1
-0.0242	0.0031	251638.0	-0.0206	0.0055	79712.0	rs757081	11	17330136	25282103	-7.806451612903226	-3.7454545454545456	1
0.0334	0.0049	252049.0	0.0295	0.0078	80046.0	rs7727731	5	65378619	25282103	6.816326530612245	3.782051282051282	1
-0.0228	0.0035	249837.0	-0.0232	0.0062	76687.0	rs8042424	15	101222334	25282103	-6.514285714285714	-3.7419354838709675	1
0.0267	0.0029	253047.0	0.0191	0.0051	80001.0	rs3807931	7	20342051	25282103	9.206896551724139	3.745098039215686	1
-0.0209	0.0032	253143.0	-0.0234	0.0063	80043.0	rs6061231	20	62381861	25282103	-6.531249999999999	-3.7142857142857144	1
0.0253	0.0033	241524.0	0.0211	0.0057	80036.0	rs10767838	11	30326380	25282103	7.666666666666667	3.7017543859649122	1
0.0254	0.0034	235466.0	0.0192	0.0052	79962.0	rs4640244	17	21380911	25282103	7.470588235294118	3.692307692307692	1
0.0261	0.0032	249316.0	0.0199	0.0054	80032.0	rs11867479	17	70094066	25282103	8.15625	3.685185185185185	1
0.0231	0.0029	253223.0	0.019	0.0051	79924.0	rs3790086	16	69853804	25282103	7.9655172413793105	3.725490196078431	1
-0.019	0.0031	245513.0	-0.0189	0.0051	80009.0	rs3750972	11	69063160	25282103	-6.129032258064516	-3.705882352941176	1
0.0216	0.003	252826.0	0.0189	0.0051	80034.0	rs2211866	21	38316185	25282103	7.2	3.705882352941176	1
-0.0209	0.0029	251381.0	-0.0191	0.0052	76914.0	rs991946	6	165916374	25282103	-7.206896551724138	-3.673076923076923	1
0.0213	0.0029	252762.0	0.0192	0.0053	76620.0	rs7177711	15	62087772	25282103	7.344827586206897	3.622641509433962	1
0.029	0.0035	252013.0	0.0227	0.0063	79499.0	rs291979	10	119370285	25282103	8.285714285714286	3.6031746031746033	1
0.0185	0.003	253067.0	0.0187	0.0052	80041.0	rs12344396	9	116159048	25282103	6.166666666666666	3.5961538461538467	1
-0.021	0.0029	251266.0	-0.0179	0.0052	79996.0	rs3014219	1	45558782	25282103	-7.241379310344828	-3.4423076923076925	1
-0.0528	0.0067	240025.0	-0.0431	0.0124	79797.0	rs9456307	6	158508410	25282103	-7.880597014925373	-3.4758064516129035	1
0.0297	0.0033	250689.0	0.0186	0.0054	80013.0	rs1659127	16	14294448	25282103	9.0	3.444444444444444	1
-0.0171	0.0031	251398.0	-0.0185	0.0054	80052.0	rs2377058	16	89668423	25282103	-5.516129032258065	-3.4259259259259256	1
0.0197	0.0031	249947.0	0.0189	0.0055	76254.0	rs2961830	5	51158898	25282103	6.354838709677419	3.4363636363636365	1
-0.0276	0.0034	253181.0	-0.0202	0.0059	80033.0	rs955748	4	183294522	25282103	-8.117647058823529	-3.423728813559322	1
-0.0394	0.0048	253091.0	-0.0289	0.0085	80040.0	rs2597513	3	13514336	25282103	-8.208333333333334	-3.3999999999999995	1
0.022	0.0034	251997.0	0.0206	0.0061	79995.0	rs568610	8	27670478	25282103	6.470588235294118	3.3770491803278686	1
-0.0223	0.0035	252874.0	-0.0208	0.0061	79928.0	rs9977276	21	46016413	25282103	-6.371428571428571	-3.4098360655737703	1
0.0284	0.0036	251407.0	0.0198	0.0059	80006.0	rs8180991	8	125488108	25282103	7.888888888888889	3.355932203389831	1
-0.0181	0.0029	251775.0	-0.0172	0.0052	80009.0	rs1552173	17	78722760	25282103	-6.241379310344828	-3.307692307692308	1
0.045	0.0066	247649.0	0.0376	0.0114	79888.0	rs2044124	17	63768065	25282103	6.818181818181818	3.2982456140350878	1
-0.0241	0.0038	253175.0	-0.0219	0.0067	80044.0	rs1113765	7	55821641	25282103	-6.342105263157895	-3.2686567164179103	1
0.0214	0.0037	253139.0	0.0206	0.0063	80027.0	rs1055144	7	25831489	25282103	5.783783783783783	3.2698412698412698	1
-0.0193	0.0031	246973.0	-0.0187	0.0058	80043.0	rs4834927	4	13192467	25282103	-6.225806451612904	-3.224137931034483	1
0.0228	0.003	253203.0	0.0171	0.0053	78466.0	rs6921207	6	131006816	25282103	7.6000000000000005	3.2264150943396226	1
0.0218	0.0031	253192.0	0.0177	0.0055	80017.0	rs389663	6	117546888	25282103	7.032258064516129	3.2181818181818183	1
0.0206	0.0029	253139.0	0.0163	0.0051	79982.0	rs540652	2	168850918	25282103	7.103448275862069	3.1960784313725483	1
0.0185	0.003	250735.0	0.0166	0.0052	77474.0	rs2748483	6	146014424	25282103	6.166666666666666	3.1923076923076925	1
0.0259	0.0032	247751.0	0.0175	0.0056	80026.0	rs2072153	17	49312652	25282103	8.09375	3.1250000000000004	1
-0.0209	0.003	249678.0	-0.0188	0.006	57906.0	rs354196	2	54739270	25282103	-6.966666666666666	-3.1333333333333333	1
0.0226	0.0029	253224.0	0.0161	0.0052	80054.0	rs632124	11	118742526	25282103	7.793103448275862	3.0961538461538463	1
-0.0221	0.0036	253189.0	-0.0193	0.0062	80002.0	rs12519505	5	78210052	25282103	-6.138888888888889	-3.112903225806452	1
-0.0229	0.004	249828.0	-0.0214	0.0069	80037.0	rs17783015	12	89837609	25282103	-5.725	-3.101449275362319	1
-0.0307	0.0049	238657.0	-0.0242	0.0079	80018.0	rs17122659	12	59563142	25282103	-6.2653061224489806	-3.063291139240506	1
0.0206	0.0032	252962.0	0.0178	0.0058	80040.0	rs10779751	1	11224279	25282103	6.4375	3.0689655172413794	1
0.0335	0.0052	247631.0	0.0274	0.009	79900.0	rs6584575	10	103817651	25282103	6.442307692307693	3.0444444444444447	1
0.0449	0.0072	222720.0	0.0361	0.012	74787.0	rs17250196	7	100219573	25282103	6.236111111111112	3.0083333333333333	1
-0.0259	0.0037	251094.0	-0.0182	0.0061	79999.0	rs316618	15	41504300	25282103	-6.999999999999999	-2.983606557377049	1
0.0194	0.003	250618.0	0.0152	0.0051	80035.0	rs2306596	4	39342320	25282103	6.466666666666667	2.9803921568627447	1
-0.0211	0.0035	253125.0	-0.0184	0.0063	80039.0	rs3818416	13	77900333	25282103	-6.0285714285714285	-2.9206349206349205	1
-0.023	0.0034	253102.0	-0.0174	0.006	79868.0	rs7069985	10	27601902	25282103	-6.764705882352941	-2.9	1
-0.0229	0.003	251325.0	-0.0153	0.0053	80005.0	rs11599750	10	100045685	25282103	-7.633333333333333	-2.8867924528301887	1
0.024	0.0033	253136.0	0.016	0.0056	80037.0	rs3812040	5	39425918	25282103	7.2727272727272725	2.857142857142857	1
0.0338	0.0048	245828.0	0.0239	0.0083	80054.0	rs17806888	3	67365898	25282103	7.041666666666667	2.879518072289157	1
0.0198	0.0033	252840.0	0.0166	0.0058	80017.0	rs4350272	10	24767189	25282103	6.000000000000001	2.8620689655172415	1
-0.0572	0.006	253204.0	-0.0275	0.0097	77841.0	rs12458127	18	49130988	25282103	-9.533333333333333	-2.8350515463917527	1
0.0164	0.0029	253118.0	0.0183	0.0064	50546.0	rs2272566	11	244552	25282103	5.655172413793104	2.859375	1
-0.0241	0.0035	252708.0	-0.0176	0.0063	80021.0	rs7659107	4	113821093	25282103	-6.885714285714285	-2.793650793650794	1
-0.0233	0.0035	250169.0	-0.0164	0.0059	77222.0	rs12435366	14	35369183	25282103	-6.6571428571428575	-2.7796610169491527	1
0.0355	0.0034	250582.0	0.0158	0.0057	80024.0	rs526896	5	135021015	25282103	10.441176470588236	2.7719298245614037	1
0.0286	0.0037	253081.0	0.0195	0.0071	73529.0	rs8103992	19	19554834	25282103	7.72972972972973	2.7464788732394365	1
-0.0248	0.0032	252634.0	-0.0152	0.0055	80010.0	rs1935157	1	221143916	25282103	-7.749999999999999	-2.7636363636363637	1
-0.0197	0.0031	253217.0	-0.0149	0.0055	80058.0	rs9841435	3	191393371	25282103	-6.354838709677419	-2.7090909090909094	1
-0.0359	0.0054	253225.0	-0.0377	0.0139	31896.0	rs6658763	1	147220795	25282103	-6.648148148148148	-2.712230215827338	1
0.0204	0.003	252749.0	0.0139	0.0052	80003.0	rs10794175	10	124669504	25282103	6.800000000000001	2.673076923076923	1
-0.0206	0.0033	240733.0	-0.0148	0.0056	80056.0	rs1529701	5	171573973	25282103	-6.242424242424242	-2.642857142857143	1
-0.0253	0.0033	250893.0	-0.0152	0.0057	80049.0	rs4601530	1	24717620	25282103	-7.666666666666667	-2.6666666666666665	1
0.0221	0.0033	253233.0	0.0154	0.0059	80041.0	rs9858528	3	183637617	25282103	6.696969696969697	2.610169491525424	1
-0.0206	0.003	253170.0	-0.0141	0.0054	79582.0	rs915506	10	96045317	25282103	-6.866666666666666	-2.6111111111111107	1
-0.021	0.0031	253194.0	-0.0151	0.0058	75669.0	rs12186664	5	96294521	25282103	-6.774193548387098	-2.6034482758620694	1
0.019	0.0029	252989.0	0.0132	0.0051	80016.0	rs7633464	3	98996979	25282103	6.551724137931035	2.5882352941176467	1
0.0188	0.0033	247826.0	0.0144	0.0057	80024.0	rs11616380	13	80131180	25282103	5.696969696969697	2.526315789473684	1
0.0314	0.004	253163.0	0.0173	0.0068	80056.0	rs9816693	3	38006463	25282103	7.849999999999999	2.5441176470588234	1
-0.0195	0.003	253082.0	-0.0129	0.0052	79507.0	rs738288	22	39511656	25282103	-6.5	-2.480769230769231	1
0.0443	0.0062	252701.0	0.0257	0.0103	80041.0	rs17038954	2	1641901	25282103	7.145161290322581	2.4951456310679614	1
0.0233	0.0037	251579.0	0.015	0.0062	80050.0	rs6420435	16	82150596	25282103	6.297297297297297	2.4193548387096775	1
0.0205	0.003	253126.0	0.0126	0.0053	80010.0	rs12323101	13	32569269	25282103	6.833333333333333	2.3773584905660377	1
0.0245	0.0044	252674.0	0.0178	0.0074	80038.0	rs4767473	12	116927701	25282103	5.568181818181818	2.4054054054054053	1
0.0164	0.0029	253038.0	0.0121	0.0051	80004.0	rs6688100	1	160429796	25282103	5.655172413793104	2.3725490196078427	1
0.025	0.0034	253110.0	0.0144	0.0061	79908.0	rs11687941	2	241251995	25282103	7.352941176470589	2.360655737704918	1
0.0394	0.0066	241017.0	0.0216	0.0095	79880.0	rs3802758	11	45914484	25282103	5.96969696969697	2.2736842105263158	1
-0.0241	0.0032	248861.0	-0.0137	0.0061	60514.0	rs2811594	1	92877725	25282103	-7.53125	-2.2459016393442623	1
-0.0209	0.0034	253132.0	-0.0124	0.0058	80018.0	rs2715094	7	50662755	25282103	-6.147058823529411	-2.137931034482759	1
0.0209	0.0034	249948.0	0.0124	0.0058	78166.0	rs17659078	11	2263360	25282103	6.147058823529411	2.137931034482759	1
-0.02	0.0029	253154.0	-0.0108	0.0051	79941.0	rs10863936	1	212064456	25282103	-6.8965517241379315	-2.1176470588235294	1
0.0176	0.0029	252938.0	0.0108	0.0051	80049.0	rs11624136	14	59222102	25282103	6.06896551724138	2.1176470588235294	1
0.0209	0.0031	252985.0	0.0111	0.0053	80022.0	rs6561319	13	46537985	25282103	6.741935483870967	2.0943396226415096	1
-0.0266	0.0034	252557.0	-0.0125	0.0061	80048.0	rs1599473	8	119463118	25282103	-7.823529411764706	-2.0491803278688523	1
0.0176	0.003	252812.0	0.0108	0.0053	80003.0	rs497273	12	120766879	25282103	5.866666666666667	2.0377358490566038	1
-0.0242	0.0044	253202.0	-0.0153	0.0076	73694.0	rs7033940	9	6440419	25282103	-5.499999999999999	-2.013157894736842	1
0.0265	0.004	248031.0	0.0116	0.006	80018.0	rs4802134	19	37856045	25282103	6.625	1.9333333333333331	0
-0.022	0.0033	253234.0	-0.0112	0.0059	80009.0	rs6988484	8	48501220	25282103	-6.666666666666666	-1.8983050847457628	0
0.0459	0.0071	251042.0	0.0252	0.0134	72877.0	rs429433	8	8890384	25282103	6.464788732394366	1.880597014925373	0
0.0311	0.0046	234379.0	0.013	0.007	79981.0	rs8103068	19	17412060	25282103	6.760869565217392	1.857142857142857	0
-0.0238	0.0033	250472.0	-0.0099	0.0055	80023.0	rs10880969	12	46433240	25282103	-7.212121212121213	-1.8000000000000003	0
-0.0239	0.0039	252094.0	-0.0121	0.0069	79970.0	rs7253628	19	30556362	25282103	-6.128205128205129	-1.7536231884057971	0
0.0318	0.005	250011.0	0.0146	0.0085	80056.0	rs6691924	1	54488572	25282103	6.36	1.7176470588235293	0
0.019	0.003	252958.0	0.0095	0.0056	69256.0	rs6435143	2	202329533	25282103	6.333333333333333	1.6964285714285714	0
0.0179	0.0029	251343.0	-0.0087	0.0051	79461.0	rs4624820	5	142302223	25282103	6.172413793103448	-1.7058823529411762	0
0.0279	0.0033	252521.0	0.0093	0.0057	80041.0	rs425277	1	2137733	25282103	8.454545454545455	1.6315789473684208	0
0.0238	0.0038	252695.0	0.0112	0.0075	59601.0	rs217181	16	72080103	25282103	6.2631578947368425	1.4933333333333334	0
0.0238	0.0032	253028.0	0.0082	0.0056	80042.0	rs1326023	20	56267322	25282103	7.4375	1.4642857142857144	0
0.0412	0.0063	247880.0	0.0157	0.0114	77184.0	rs867245	4	2217161	25282103	6.5396825396825395	1.3771929824561402	0
-0.0188	0.0032	252821.0	-0.0072	0.0053	80032.0	rs11640018	16	75294410	25282103	-5.875	-1.3584905660377358	0
0.0394	0.0056	241086.0	0.0129	0.0096	80058.0	rs7567851	2	177819993	25282103	7.035714285714286	1.3437500000000002	0
0.0193	0.0034	253150.0	0.0086	0.0064	76594.0	rs6746356	2	173951170	25282103	5.676470588235294	1.34375	0
-0.0261	0.0048	182561.0	-0.0069	0.0056	76464.0	rs3026499	20	59373718	25282103	-5.437500000000001	-1.2321428571428572	0
-0.0191	0.0032	239081.0	-0.0066	0.0054	80017.0	rs4843367	16	86384284	25282103	-5.968749999999999	-1.222222222222222	0
-0.0166	0.003	253211.0	-0.0057	0.0053	80038.0	rs12190423	6	71493008	25282103	-5.533333333333333	-1.0754716981132075	0
-0.0165	0.003	253219.0	-0.0053	0.0052	79520.0	rs2023693	16	20868718	25282103	-5.5	-1.0192307692307694	0
-0.0206	0.0031	251332.0	-0.0053	0.0054	80051.0	rs9309101	2	43402473	25282103	-6.645161290322581	-0.9814814814814814	0
0.0247	0.0041	239324.0	0.015	0.0183	10981.0	rs567401	1	85522475	25282103	6.024390243902438	0.8196721311475409	0
0.0174	0.0031	253207.0	-0.0046	0.0058	72710.0	rs749234	2	144473782	25282103	5.612903225806451	-0.7931034482758621	0
-0.0271	0.0042	253074.0	-0.0054	0.0071	80037.0	rs2531992	16	3971733	25282103	-6.4523809523809526	-0.7605633802816901	0
-11.72	1.28	2347.0	-19.11	4.16	329.0	rs9872999	3	133738670	25224454	-9.15625	-4.59375	1
14.84	2.6	2347.0	-5.28	9.93	329.0	rs115923437	6	22678073	25224454	5.707692307692308	-0.5317220543806647	0
13.38	2.38	2347.0	-15.95	7.92	329.0	rs16951289	16	79756724	25224454	5.621848739495799	-2.013888888888889	0
-0.02	0.002	6748.0	-0.017	0.003307947	1179.0	rs233124	1	85325975	25245031	-10.0	-5.1391391700048406	1
3.987	0.534	6748.0	5.054	1.0034648876	1179.0	rs2608953	6	131605194	25245031	7.466292134831461	5.036548924086141	1
0.031	0.0041	3573.0	0.024	0.0043201324	1179.0	rs40200	5	35045640	25245031	7.560975609756097	5.555385293284067	1
0.2	0.05	554.0	0.19	0.03	1575.0	rs823123	1	205756218	25434496	4.0	6.333333333333334	1
0.16	0.04	554.0	0.12	0.02	1575.0	rs7077830	10	46073546	25434496	4.0	6.0	1
-0.15	0.04	554.0	-0.2	0.02	1575.0	rs2659051	19	50842312	25434496	-3.75	-10.0	1
-0.05	0.0094053459	32961.0	-0.04	0.0070347421	50933.0	rs479336	1	172230433	22504420	-5.316125587683064	-5.686064880758031	1
0.05	0.0095055756	32961.0	0.03	0.0083680595	50933.0	rs7584262	2	42023409	22504420	5.260070731539919	3.5850605507764373	1
0.05	0.0108736388	32961.0	0.03	0.0074818859	50933.0	rs17040773	2	111742458	22504420	4.598276705678324	4.009684242845778	1
0.04	0.0084167711	32961.0	0.03	0.007119298	50933.0	rs1026364	3	113651163	22504420	4.752416279919981	4.213898617532235	1
-0.06	0.0118255143	32961.0	-0.05	0.0086015596	50933.0	rs3755955	4	1000626	22504420	-5.073775099997131	-5.812899325838538	1
-0.05	0.008880678	32961.0	-0.03	0.0062439135	50933.0	rs9466056	6	21384382	22504420	-5.63020075719444	-4.804678988586245	1
-0.07	0.0092669576	32961.0	-0.08	0.0073734506	50933.0	rs3801387	7	121334711	22504420	-7.553719680340396	-10.849737028142563	1
0.06	0.0123651134	32961.0	0.04	0.0113822343	50933.0	rs7812088	7	151222743	22504420	4.852361483397313	3.514248516216188	1
0.05	0.0090304424	32961.0	0.05	0.0062634322	50933.0	rs7851693	9	130603440	22504420	5.536827298737879	7.982843655591897	1
0.06	0.0110570416	32961.0	0.04	0.0084855126	50933.0	rs7953528	12	27864226	22504420	5.4264062821288475	4.7139167526544	1
-0.06	0.0108171119	32961.0	-0.05	0.0087067645	50933.0	rs1286083	14	90976435	22504420	-5.546767062657454	-5.742661352560988	1
-0.04	0.0077945516	32961.0	-0.04	0.0061964524	50933.0	rs13336428	16	1482462	22504420	-5.131789749137077	-6.455306588008326	1
-0.07	0.0101346418	32961.0	-0.06	0.008600516	50933.0	rs1566045	16	50987892	22504420	-6.9070028700965045	-6.9763256065101205	1
0.05	0.008858731	32961.0	0.05	0.0073717616	50933.0	rs4790881	17	2165638	22504420	5.644149257946765	6.7826393083574485	1
0.05	0.0090793533	32961.0	0.03	0.0071458552	50933.0	rs7217932	17	71952875	22504420	5.50700015165177	4.198237882010259	1
0.04	0.0085858327	32961.0	0.02	0.0061425358	50933.0	rs4796995	18	13708575	22504420	4.658837575533005	3.2559842793264635	1
0.08	0.0154688645	32961.0	0.08	0.0182974189	50933.0	rs17482952	1	68173702	22504420	5.171678890845543	4.3722013709813465	1
0.11	0.0109868195	32961.0	0.11	0.0088875992	50933.0	rs6426749	1	22384980	22504420	10.011996647437414	12.376795749295265	1
-0.05	0.0078390116	32961.0	-0.05	0.0060334416	50933.0	rs1346004	2	165744536	22504420	-6.378355148753704	-8.2871441069389	1
-0.07	0.0084255786	32961.0	-0.05	0.0075450993	50933.0	rs430727	3	41087073	22504420	-8.308034774015402	-6.626818019479214	1
0.05	0.0083917679	32961.0	0.06	0.0069043784	50933.0	rs6532023	4	87852697	22504420	5.958220078989554	8.690137840649058	1
0.09	0.0080736933	32961.0	0.08	0.0065881634	50933.0	rs1366594	5	89080244	22504420	11.147314699209591	12.142989653231734	1
0.05	0.0103894545	32961.0	0.04	0.0080729591	50933.0	rs13204965	6	126845927	22504420	4.812572209638148	4.954812665903385	1
-0.05	0.0099727235	32961.0	-0.04	0.0118659688	50933.0	rs7751941	6	151625523	22504420	-5.013675552119739	-3.3709847610588697	1
0.08	0.0086774329	32961.0	0.08	0.0071177853	50933.0	rs4727338	7	96491363	22504420	9.21931646397404	11.239451125338102	1
-0.06	0.0078720696	32961.0	-0.05	0.0071467379	50933.0	rs2062377	8	118995181	22504420	-7.621883830905153	-6.996198923147861	1
0.05	0.0089468968	32961.0	0.05	0.0075465639	50933.0	rs7932354	11	46700671	22504420	5.588529868814403	6.625531919235455	1
-0.04	0.0083574253	32961.0	-0.02	0.0058768111	50933.0	rs163879	11	30930127	22504420	-4.78616303037731	-3.40320620480723	1
-0.09	0.0105010874	32961.0	-0.07	0.0082307024	50933.0	rs7108738	11	15688538	22504420	-8.57054098987882	-8.504741952521574	1
-0.05	0.0104694644	32961.0	-0.05	0.0109819019	50933.0	rs3736228	11	68433827	22504420	-4.775793497134391	-4.552945423779464	1
-0.04	0.0079451166	32961.0	-0.03	0.0073507439	50933.0	rs2016266	12	53334171	22504420	-5.03453907775249	-4.081219589217358	1
-0.04	0.008254296	32961.0	-0.04	0.0061347536	50933.0	rs11623869	14	103417296	22504420	-4.845961424208679	-6.520229272125942	1
0.06	0.0113600075	32961.0	0.05	0.0088538096	50933.0	rs10048146	16	86677054	22504420	5.281686653816029	5.647286564644444	1
-0.06	0.0090547066	32961.0	-0.05	0.0064782089	50933.0	rs227584	17	44148179	22504420	-6.62638809301673	-7.7181827217705194	1
0.04	0.0075814331	32961.0	0.03	0.0063652639	50933.0	rs3790160	20	10659340	22504420	5.276047347829265	4.713080317062738	1
0.06	0.0124241091	32961.0	0.02	0.010633809	50933.0	rs11809524	1	102993981	22504420	4.829320115999303	1.880793608386233	0
-0.13	0.0278526247	32961.0	-0.01	0.0250717638	50933.0	rs12137389	1	45472714	22504420	-4.667423677309666	-0.39885506579317725	0
0.05	0.0090993976	32961.0	0.01	0.0060795683	50933.0	rs2120461	1	8387662	22504420	5.494869242772731	1.6448536321238467	0
0.04	0.0084779007	32961.0	0.01	0.0055190359	50933.0	rs11675051	2	190581704	22504420	4.718149152183393	1.8119106635997784	0
0.05	0.0096061539	32961.0	0.01	0.008510734	50933.0	rs12995369	2	201962257	22504420	5.204996767749057	1.174986787273577	0
-0.04	0.0087413005	32961.0	-0.01	0.0132377563	50933.0	rs4957742	5	105837267	22504420	-4.575978139637232	-0.7554150245234534	0
-0.04	0.0085392713	32961.0	0.0008100252	0.0029	50933.0	rs1670346	7	158474569	22504420	-4.684240445668942	0.27931903448275863	0
-0.04	0.0084376045	32961.0	-0.02	0.0077392843	50933.0	rs13272568	8	78122224	22504420	-4.740682026515938	-2.584218284887144	1
0.04	0.0087513141	32961.0	0.02	0.0065025577	50933.0	rs4820539	22	23135783	22504420	4.5707421243170785	3.075712807592619	1
0.04	0.0086867187	32961.0	0.01	0.0076302147	50933.0	rs5926033	X	22666244	22504420	4.604730667749147	1.3105791112273681	0
0.04	0.0087396102	32961.0	-0.01	0.0078030415	50933.0	rs964181	X	151873604	22504420	4.576863164904083	-1.2815515590939763	0
-0.07	0.0132778815	31800.0	-0.05	0.0085753204	45708.0	rs3755955	4	1000626	22504420	-5.271925344415825	-5.830685929822518	1
-0.05	0.0098169383	31800.0	-0.03	0.006763759	45708.0	rs11755164	6	44671447	22504420	-5.093237674723901	-4.435403449472401	1
-0.08	0.0096745984	31800.0	-0.1	0.0079195756	45708.0	rs3801387	7	121334711	22504420	-8.269077091613436	-12.626939251643739	1
0.06	0.0101087146	31800.0	0.05	0.0086225067	45708.0	rs3905706	10	28191013	22504420	5.935472745466569	5.798777749862462	1
-0.07	0.0128733027	31800.0	-0.05	0.010569773	45708.0	rs1373004	10	52668065	22504420	-5.437610039263662	-4.730470559774558	1
-0.07	0.0098998156	31800.0	-0.05	0.0086055627	45708.0	rs7071206	10	77641558	22504420	-7.070838774007064	-5.810195305415648	1
-0.05	0.009649544	31800.0	-0.04	0.0085484745	45708.0	rs2887571	12	1529005	22504420	-5.181592000616817	-4.679197440432208	1
0.05	0.0095257833	31800.0	0.05	0.0083236373	45708.0	rs12821008	12	49080822	22504420	5.248912181321614	6.00698927619059	1
-0.04	0.0084915043	31800.0	-0.02	0.0065828562	45708.0	rs1053051	12	106973447	22504420	-4.710590560497038	-3.0381948796025653	1
-0.07	0.0104003082	31800.0	-0.04	0.0089091416	45708.0	rs1286083	14	90976435	22504420	-6.730569772922692	-4.489770372490208	1
-0.04	0.0081321525	31800.0	-0.03	0.0080183947	45708.0	rs4985155	16	15035602	22504420	-4.918746912333481	-3.7413972649662655	1
-0.06	0.010443794	31800.0	-0.03	0.0078082866	45708.0	rs10416218	19	33108221	22504420	-5.745038632512284	-3.8420720878764874	1
0.11	0.0118981825	31800.0	0.1	0.0094511221	45708.0	rs6426749	1	22384980	22504420	9.245109494664415	10.580754215417448	1
0.06	0.0086889871	31800.0	0.04	0.0071632776	45708.0	rs4233949	2	54432570	22504420	6.905292792988495	5.584036000503457	1
-0.05	0.0087913877	31800.0	-0.07	0.0069989013	45708.0	rs1346004	2	165744536	22504420	-5.687384256753914	-10.001569817822693	1
-0.06	0.0101029385	31800.0	-0.05	0.0077238753	45708.0	rs430727	3	41087073	22504420	-5.938866202145049	-6.473434391153363	1
0.06	0.0089179426	31800.0	0.06	0.006968818	45708.0	rs6532023	4	87852697	22504420	6.728009215937318	8.609781457917254	1
-0.08	0.0105792493	31800.0	-0.08	0.0117065345	45708.0	rs7751941	6	151625523	22504420	-7.561973229990904	-6.8337901366113085	1
-0.06	0.0101471905	31800.0	-0.05	0.0120166396	45708.0	rs10226308	7	37898820	22504420	-5.912966746805433	-4.160897028150865	1
0.07	0.00873467	31800.0	0.07	0.007443439	45708.0	rs4727338	7	96491363	22504420	8.014040599129675	9.40425521052836	1
-0.08	0.0086493175	31800.0	-0.07	0.0075650025	45708.0	rs2062377	8	118995181	22504420	-9.249284697896684	-9.253136400153206	1
-0.05	0.0093463179	31800.0	-0.03	0.0069792669	45708.0	rs163879	11	30930127	22504420	-5.349700334930829	-4.298445729307185	1
-0.08	0.0118752122	31800.0	-0.09	0.010878005	45708.0	rs3736228	11	68433827	22504420	-6.7367217235916	-8.273575899257263	1
-0.06	0.0088954443	31800.0	-0.05	0.0078167997	45708.0	rs2016266	12	53334171	22504420	-6.745025653187441	-6.396479623240187	1
0.06	0.0108217719	31800.0	0.04	0.0098278526	45708.0	rs10048146	16	86677054	22504420	5.544378550429435	4.0700651126981695	1
-0.05	0.0099298149	31800.0	-0.03	0.0078123607	45708.0	rs227584	17	44148179	22504420	-5.035340588272194	-3.840068469956847	1
-0.06	0.0102524869	31800.0	-0.05	0.0079109754	45708.0	rs884205	18	62387624	22504420	-5.852238640753591	-6.320333141220487	1
0.06	0.0091455372	31800.0	0.04	0.0063893717	45708.0	rs3790160	20	10659340	22504420	6.560576889895544	6.26039646433467	1
0.06	0.0128550576	31800.0	0.01	0.0132377563	45708.0	rs12120297	1	223377942	22504420	4.6674236605520925	0.7554150245234534	0
0.06	0.0116720034	31800.0	0.02	0.0102042691	45708.0	rs11602954	11	202856	22504420	5.140505699304371	1.959963991933533	1
-0.1	0.0187603398	31800.0	-0.04	0.0204085383	45708.0	rs7326472	13	42405815	22504420	-5.330393855659267	-1.9599639823298858	0
-0.06	0.0124089552	31800.0	0.002	0.0083185668	45708.0	rs7226305	17	54032130	22504420	-4.835217714380982	0.24042603108025773	0
0.04	0.0083115636	31800.0	0.02	0.0077644897	45708.0	rs4817775	21	36112764	22504420	4.812572209638148	2.57582929113809	1
